# Supplementary material for: Label-free proteomic analysis to confirm the predicted proteome of Corynebacterium pseudotuberculosis under nitrosative stress mediated by nitric oxide
Source: BMC Genomics. 2014 Dec 4;15(1):1065. doi: 10.1186/1471-2164-15-1065 (PMC4289026; doi:10.1186/1471-2164-15-1065)
Supplement: Supplementary file 1 — Additional file 1: Table S1: Complete list of proteins identified as significantly altered (p < 0.05). (XLSX 169 KB) [file 12864_2014_6867_MOESM1_ESM.xlsx]

## Sheet: Plan1
Accession	Description	Score	Peptides	DETACT:SNOX_Ratio	DETACT:SNOX_Log(2)Ratio	DETACT:SNOX_Log(e)Ratio	DETACT:SNOX_Log(e)StdDev	CTDETA_Rel Profile	CTDETA_Rel Profile SD	SNOX_Rel Profile	SNOX_Rel Profile SD	DETACT:SNOX__P	TAG if Fold 1.2	SurfG Prediction	Core genome
D9Q375_CORP1	Methionine aminopeptidase	4047.09	9.5	0.559898	-0.836763	-0.58	0.14	1.28	0.07	0.72	0.07	0	UNCHANGED	CYTOPLASMIQUE	Core
D9Q377_CORP1	4 hydroxy 3 methylbut 2 en 1 yl diphosp	4629.38	22	0.631284	-0.66364	-0.46	0.11	1.23	0.05	0.77	0.05	0	UNCHANGED	CYTOPLASMIQUE	Core
D9Q381_CORP1	Putative uncharacterized protein	10227.3	4	0.625002	-0.678067	-0.47	0.17	1.23	0.08	0.77	0.08	0	UNCHANGED	MEMBRANE	Core
D9Q383_CORP1	Ribosome recycling factor	31636.8	13	2.2034	1.13973	0.79	0.13	0.63	0.06	1.37	0.06	1	UNCHANGED	CYTOPLASMIQUE	Core
D9Q385_CORP1	Elongation factor Ts erium	62946.7	24	1.36343	0.447235	0.31	0.06	0.85	0.03	1.15	0.03	1	UNCHANGED	CYTOPLASMIQUE	Core
D9Q386_CORP1	30S ribosomal protein S2 e	72923.4	19.5	1.78604	0.836763	0.58	0.07	0.72	0.03	1.28	0.03	1	UNCHANGED	CYTOPLASMIQUE	Core
D9Q391_CORP1	Putative uncharacterized protein	6857.03	6	0.57695	-0.793482	-0.55	0.2	1.27	0.09	0.73	0.09	0	UNCHANGED	CYTOPLASMIQUE	Core
D9Q393_CORP1	Signal peptidase I	635.92	12	1.53726	0.620359	0.43	0.34	0.79	0.16	1.21	0.16	0.98	UNCHANGED	MEMBRANE	Shared
D9Q394_CORP1	50S ribosomal protein L19	10454.9	8	1.47698	0.562651	0.39	0.16	0.81	0.08	1.19	0.08	1	UNCHANGED	CYTOPLASMIQUE	Core
D9Q398_CORP1	tRNA guanine N 1 methyltransferase	951.3	16.5	0.704688	-0.504943	-0.35	0.22	1.17	0.11	0.83	0.11	0	UNCHANGED	CYTOPLASMIQUE	Core
D9Q399_CORP1	Ribosome maturation factor RimM y	1078.46	10	0.644036	-0.634786	-0.44	0.2	1.21	0.09	0.79	0.09	0	UNCHANGED	CYTOPLASMIQUE	Core
D9Q3A1_CORP1	30S ribosomal protein S16	55491.6	8.5	0.543351	-0.880044	-0.61	0.09	1.29	0.04	0.71	0.04	0	UNCHANGED	CYTOPLASMIQUE	Core
D9Q3A2_CORP1	Signal recognition particle protein OS	4563.34	30	0.810584	-0.302966	-0.21	0.11	1.1	0.06	0.9	0.06	0	UNCHANGED	CYTOPLASMIQUE	Core
D9Q3A4_CORP1	Nitrogen regulatory protein P II	10551.5	5	0.554327	-0.85119	-0.59	0.18	1.29	0.08	0.71	0.08	0	UNCHANGED	CYTOPLASMIQUE	Core
D9Q3A5_CORP1	Signal recognition particle receptor Ft	4192.94	20.5	0.66365	-0.591505	-0.41	0.14	1.2	0.07	0.8	0.07	0	UNCHANGED	PSE	Core
D9Q3A8_CORP1	Na alanine symporter family	1958.2	10.5	0.740818	-0.432809	-0.3	0.18	1.15	0.09	0.85	0.09	0	UNCHANGED	MEMBRANE	Core
D9Q3B2_CORP1	Putative uncharacterized protein	13963.9	17	0.565525	-0.822336	-0.57	0.12	1.28	0.05	0.72	0.05	0	UNCHANGED	CYTOPLASMIQUE	Core
D9Q3B4_CORP1	Glutamate dehydrogenase er	11866.7	25	0.559898	-0.836763	-0.58	0.09	1.28	0.04	0.72	0.04	0	UNCHANGED	CYTOPLASMIQUE	Shared
D9Q3B5_CORP1	Glycerate kinase se	822.99	7	0.554327	-0.85119	-0.59	0.24	1.29	0.11	0.71	0.11	0	UNCHANGED	CYTOPLASMIQUE	Core
D9Q3B9_CORP1	Phosphorylase seudo	4712.91	45	1.17351	0.230831	0.16	0.11	0.92	0.05	1.08	0.05	1	UNCHANGED	CYTOPLASMIQUE	Core
D9Q3C0_CORP1	Putative uncharacterized protein	1647.38	5.5	0.600496	-0.735774	-0.51	0.22	1.25	0.1	0.75	0.1	0	UNCHANGED	SECRETED	Shared
D9Q3C1_CORP1	Pyruvate kinase seu	27634.2	25.5	1.15027	0.201977	0.14	0.07	0.93	0.03	1.07	0.03	1	UNCHANGED	CYTOPLASMIQUE	Core
D9Q3C8_CORP1	1 5 phosphoribosyl 5 5 phosphoribos	2371.93	13	2.29332	1.19744	0.83	0.29	0.61	0.12	1.39	0.12	1	UNCHANGED	CYTOPLASMIQUE	Core
D9Q3D3_CORP1	Histidinol phosphate aminotransferase O	1297.45	16	0.740818	-0.432809	-0.3	0.24	1.15	0.11	0.85	0.11	0.01	UNCHANGED	CYTOPLASMIQUE	Core
D9Q3D7_CORP1	Putative uncharacterized protein	9610.35	6	0.818731	-0.288539	-0.2	0.13	1.1	0.07	0.9	0.07	0	UNCHANGED	PSE	Core
D9Q3D9_CORP1	Glycogen debranching protein	1762.46	36	0.771052	-0.375101	-0.26	0.18	1.13	0.09	0.87	0.09	0	UNCHANGED	CYTOPLASMIQUE	Core
D9Q3E0_CORP1	DNA polymerase III PolC er	744.73	12	0.582748	-0.779055	-0.54	0.22	1.26	0.1	0.74	0.1	0	UNCHANGED	CYTOPLASMIQUE	Core
D9Q3E2_CORP1	RelA SpoT domain containing protein OS	590.13	14.5	0.786628	-0.346247	-0.24	0.28	1.12	0.13	0.88	0.13	0.05	UNCHANGED	CYTOPLASMIQUE	Core
D9Q3E7_CORP1	Threonine dehydratase eriu	1389.2	21.5	0.657047	-0.605932	-0.42	0.19	1.21	0.09	0.79	0.09	0.01	UNCHANGED	CYTOPLASMIQUE	Shared
D9Q3E8_CORP1	DNA polymerase III subunit alpha	363.37	58	1.1275	0.173123	0.12	0.1	0.94	0.05	1.06	0.05	0.98	UNCHANGED	CYTOPLASMIQUE	Core
D9Q3F3_CORP1	Putative uncharacterized protein	1161.52	10	0.477114	-1.06759	-0.74	0.18	1.35	0.08	0.65	0.08	0	UNCHANGED	SECRETED	Core
D9Q3F9_CORP1	Antigen 84 b	26297.8	21	1.55271	0.634786	0.44	0.08	0.78	0.04	1.22	0.04	1	UNCHANGED	CYTOPLASMIQUE	Core
D9Q3G1_CORP1	Cell division protein sepF ac	8038.91	11.5	0.491644	-1.02431	-0.71	0.16	1.34	0.07	0.66	0.07	0	UNCHANGED	CYTOPLASMIQUE	Core
D9Q3G3_CORP1	Cell division protein FtsZ ac	37385.3	23	0.697676	-0.51937	-0.36	0.06	1.18	0.03	0.82	0.03	0	UNCHANGED	CYTOPLASMIQUE	Core
D9Q3G6_CORP1	UDP N acetylglucosamine N acetylmuramy	1791.74	16	1.17351	0.230831	0.16	0.18	0.92	0.09	1.08	0.09	0.96	UNCHANGED	CYTOPLASMIQUE	Core
D9Q3H0_CORP1	UDP N acetylmuramoyl tripeptide D alan	377.64	16.5	1.39097	0.476089	0.33	0.24	0.84	0.12	1.16	0.12	1	UNCHANGED	CYTOPLASMIQUE	Core
D9Q3H1_CORP1	UDP N acetylmuramoyl L alanyl D glutama	3120.38	18	0.718924	-0.476089	-0.33	0.16	1.16	0.08	0.84	0.08	0	UNCHANGED	CYTOPLASMIQUE	Core
D9Q3I5_CORP1	Phospho 2 dehydro 3 deoxyheptonate aldo	2166.16	27	0.810584	-0.302966	-0.21	0.17	1.1	0.09	0.9	0.09	0	UNCHANGED	CYTOPLASMIQUE	Shared
D9Q3I8_CORP1	1 acyl sn glycerol 3 phosphate acyltran	8078.4	17	1.46228	0.548224	0.38	0.15	0.81	0.07	1.19	0.07	1	UNCHANGED	CYTOPLASMIQUE	Shared
D9Q3I9_CORP1	Glucose kinase seud	619.66	8.5	0.606531	-0.721348	-0.5	0.38	1.24	0.18	0.76	0.18	0	UNCHANGED	CYTOPLASMIQUE	Core
D9Q3J1_CORP1	Cell wall peptidase NlpC P60 protein OS	1654.89	12	0.477114	-1.06759	-0.74	0.15	1.35	0.07	0.65	0.07	0	UNCHANGED	SECRETED	Core
D9Q3J5_CORP1	Ubiquinol cytochrome C reductase cytoch	5819.09	17.5	1.23368	0.302966	0.21	0.18	0.9	0.09	1.1	0.09	0.99	UNCHANGED	MEMBRANE	Core
D9Q3K0_CORP1	Cytochrome c oxidase subunit II y	9032.85	8.5	0.683861	-0.548224	-0.38	0.12	1.19	0.06	0.81	0.06	0	UNCHANGED	PSE	Core
D9Q3K2_CORP1	Iron sulfur cluster insertion protein e	4436.95	6.5	0.582748	-0.779055	-0.54	0.25	1.26	0.11	0.74	0.11	0	UNCHANGED	CYTOPLASMIQUE	Core
D9Q3K3_CORP1	Putative uncharacterized protein	4454.27	7.5	0.644036	-0.634786	-0.44	0.19	1.21	0.09	0.79	0.09	0	UNCHANGED	MEMBRANE	Core
D9Q3K8_CORP1	Probable cytosol aminopeptidase y	31107.8	24	0.786628	-0.346247	-0.24	0.05	1.12	0.03	0.88	0.03	0	UNCHANGED	CYTOPLASMIQUE	Core
D9Q3L0_CORP1	Glycine cleavage system P protein	10820.6	37.5	1.76827	0.822336	0.57	0.09	0.72	0.04	1.28	0.04	1	UNCHANGED	CYTOPLASMIQUE	Core
D9Q3L1_CORP1	Aminomethyltransferase eri	20774	21.5	0.548812	-0.865617	-0.6	0.08	1.29	0.04	0.71	0.04	0	UNCHANGED	CYTOPLASMIQUE	Core
D9Q3L2_CORP1	Glycine cleavage system H protein	75485.6	4	1.36343	0.447235	0.31	0.08	0.85	0.04	1.15	0.04	1	UNCHANGED	CYTOPLASMIQUE	Core
D9Q3L5_CORP1	Lipoyl synthase seu	2719.27	16	0.565525	-0.822336	-0.57	0.16	1.28	0.07	0.72	0.07	0	UNCHANGED	CYTOPLASMIQUE	Core
D9Q3L6_CORP1	Putative uncharacterized protein	2979.3	12	1.30996	0.389528	0.27	0.15	0.87	0.07	1.13	0.07	1	UNCHANGED	MEMBRANE	Shared
D9Q3L8_CORP1	Glutamine synthetase erium	7915.94	25	0.606531	-0.721348	-0.5	0.07	1.25	0.03	0.75	0.03	0	UNCHANGED	CYTOPLASMIQUE	Shared
D9Q3N8_CORP1	Inosine 5 monophosphate dehydrogenase O	1181.49	19	0.559898	-0.836763	-0.58	0.26	1.28	0.12	0.72	0.12	0	UNCHANGED	CYTOPLASMIQUE	Core
D9Q3P0_CORP1	Putative uncharacterized protein	25209.2	3	1.37713	0.461662	0.32	0.17	0.84	0.08	1.16	0.08	1	UNCHANGED	CYTOPLASMIQUE	Core
D9Q3P4_CORP1	Threonine synthase	6600.34	29	0.794534	-0.33182	-0.23	0.12	1.11	0.06	0.89	0.06	0	UNCHANGED	CYTOPLASMIQUE	Core
D9Q3P9_CORP1	Glutamine synthetase II er	2139.1	15.5	0.66365	-0.591505	-0.41	0.24	1.2	0.12	0.8	0.12	0	UNCHANGED	CYTOPLASMIQUE	Core
D9Q3Q3_CORP1	Galactokinase seudo	503.38	9.5	1.99372	0.99546	0.69	0.4	0.67	0.18	1.33	0.18	1	UNCHANGED	CYTOPLASMIQUE	Core
D9Q3Q5_CORP1	Bifunctional RNase H acid phosphatase O	512.33	21.5	0.67032	-0.577078	-0.4	0.33	1.2	0.16	0.8	0.16	0	UNCHANGED	CYTOPLASMIQUE	Core
D9Q3Q6_CORP1	Zn ribbon protein s	3217.07	17.5	0.537944	-0.894471	-0.62	0.14	1.3	0.06	0.7	0.06	0	UNCHANGED	CYTOPLASMIQUE	Core
D9Q3Q7_CORP1	NIF3 NGG1p interacting factor 3	4090.53	18	0.511709	-0.966606	-0.67	0.14	1.32	0.06	0.68	0.06	0	UNCHANGED	CYTOPLASMIQUE	Core
D9Q3R4_CORP1	Putative uncharacterized protein	5948.68	6.5	0.83527	-0.259685	-0.18	0.16	1.09	0.08	0.91	0.08	0.02	UNCHANGED	CYTOPLASMIQUE	Core
D9Q3R5_CORP1	Pyruvate dehydrogenase E1 component OS	19152.8	54.5	0.778801	-0.360674	-0.25	0.08	1.13	0.04	0.87	0.04	0	UNCHANGED	CYTOPLASMIQUE	Core
D9Q3S0_CORP1	Putative uncharacterized protein	15446.8	4.5	1.50682	0.591505	0.41	0.3	0.8	0.14	1.2	0.14	1	UNCHANGED	CYTOPLASMIQUE	Core
D9Q3S3_CORP1	Glutamine fructose 6 phosphate aminotr	5688	28	0.650509	-0.620359	-0.43	0.11	1.21	0.05	0.79	0.05	0	UNCHANGED	CYTOPLASMIQUE	Core
D9Q3S8_CORP1	Putative uncharacterized protein	1454.52	30	0.726149	-0.461662	-0.32	0.18	1.16	0.09	0.84	0.09	0	UNCHANGED	PSE	Core
D9Q3T1_CORP1	Glycine tRNA ligase erium	16280.6	27	0.771052	-0.375101	-0.26	0.1	1.13	0.05	0.87	0.05	0	UNCHANGED	CYTOPLASMIQUE	Core
D9Q3T3_CORP1	HTH type transcriptional regulator	2461.81	8	1.44773	0.533797	0.37	0.34	0.82	0.16	1.18	0.16	0.99	UNCHANGED	CYTOPLASMIQUE	Shared
D9Q3T4_CORP1	Ferric uptake regulatory protein	7666.99	8.5	1.19722	0.259685	0.18	0.14	0.91	0.07	1.09	0.07	1	UNCHANGED	CYTOPLASMIQUE	Core
D9Q3U2_CORP1	Phosphate starvation inducible protein	2845.73	20.5	0.631284	-0.66364	-0.46	0.09	1.23	0.04	0.77	0.04	0	UNCHANGED	CYTOPLASMIQUE	Core
D9Q3U4_CORP1	Chaperone protein DnaJ eri	3102.56	16	0.740818	-0.432809	-0.3	0.19	1.15	0.09	0.85	0.09	0	UNCHANGED	CYTOPLASMIQUE	Core
D9Q3U8_CORP1	Long chain fatty acid CoA ligase	6982.26	35.5	1.37713	0.461662	0.32	0.1	0.84	0.05	1.16	0.05	1	UNCHANGED	CYTOPLASMIQUE	Shared
D9Q3V2_CORP1	Peptidyl dipeptidase erium	3563.02	25.5	0.67032	-0.577078	-0.4	0.1	1.2	0.05	0.8	0.05	0	UNCHANGED	CYTOPLASMIQUE	Shared
D9Q3X3_CORP1	Pyridoxal phosphate enzyme YggS family	1490.92	12	0.625002	-0.678067	-0.47	0.23	1.23	0.11	0.77	0.11	0	UNCHANGED	CYTOPLASMIQUE	Shared
D9Q3Y3_CORP1	Elongation factor 4 erium	2739.51	27.5	0.582748	-0.779055	-0.54	0.13	1.26	0.06	0.74	0.06	0	UNCHANGED	CYTOPLASMIQUE	Core
D9Q3Z3_CORP1	Protein yqeL seudot	2488.19	6.5	0.440432	-1.18301	-0.82	0.23	1.39	0.1	0.61	0.1	0	UNCHANGED	CYTOPLASMIQUE	Core
D9Q3Z5_CORP1	Gamma glutamyl phosphate reductase	814.23	14	0.763379	-0.389528	-0.27	0.3	1.13	0.15	0.87	0.15	0.03	UNCHANGED	CYTOPLASMIQUE	Core
D9Q400_CORP1	GTPase obg b	2019.61	19.5	0.697676	-0.51937	-0.36	0.17	1.18	0.08	0.82	0.08	0	UNCHANGED	CYTOPLASMIQUE	Core
D9Q401_CORP1	50S ribosomal protein L27	45244.9	7	1.63232	0.706921	0.49	0.14	0.76	0.07	1.24	0.07	1	UNCHANGED	CYTOPLASMIQUE	Core
D9Q402_CORP1	50S ribosomal protein L21	27355.1	6.5	1.69893	0.764628	0.53	0.29	0.74	0.14	1.26	0.14	1	UNCHANGED	CYTOPLASMIQUE	Shared
D9Q403_CORP1	Ribonuclease E G family er	6490.78	60	0.588605	-0.764628	-0.53	0.1	1.26	0.04	0.74	0.04	0	UNCHANGED	CYTOPLASMIQUE	Shared
D9Q406_CORP1	Nucleoside diphosphate kinase yne	14461.2	7.5	0.467666	-1.09645	-0.76	0.12	1.36	0.05	0.64	0.05	0	UNCHANGED	CYTOPLASMIQUE	Core
D9Q407_CORP1	Ornithine cyclodeaminase e	12219.2	16.5	0.71177	-0.490516	-0.34	0.08	1.17	0.04	0.83	0.04	0	UNCHANGED	CYTOPLASMIQUE	Core
D9Q409_CORP1	Bifunctional protein folC	1502.08	23.5	0.588605	-0.764628	-0.53	0.18	1.26	0.08	0.74	0.08	0	UNCHANGED	CYTOPLASMIQUE	Core
D9Q410_CORP1	Valine tRNA ligase erium	3133.04	43	1.84043	0.880044	0.61	0.11	0.7	0.05	1.3	0.05	1	UNCHANGED	CYTOPLASMIQUE	Core
D9Q411_CORP1	Malate dehydrogenase erium	20873.9	16.5	0.726149	-0.461662	-0.32	0.09	1.16	0.04	0.84	0.04	0	UNCHANGED	CYTOPLASMIQUE	Core
D9Q413_CORP1	TetR family regulatory protein yn	5165.93	11.5	1.68203	0.750201	0.52	0.32	0.75	0.15	1.25	0.15	1	UNCHANGED	CYTOPLASMIQUE	Core
D9Q416_CORP1	ATP dependent Clp protease proteolytic	15885.6	9	0.657047	-0.605932	-0.42	0.12	1.21	0.06	0.79	0.06	0	UNCHANGED	CYTOPLASMIQUE	Core
D9Q417_CORP1	ATP dependent Clp protease proteolytic	26383.5	11.5	0.618783	-0.692494	-0.48	0.11	1.24	0.05	0.76	0.05	0	UNCHANGED	CYTOPLASMIQUE	Core
D9Q418_CORP1	Trigger factor seud	21008.9	18	0.755784	-0.403955	-0.28	0.08	1.14	0.04	0.86	0.04	0	UNCHANGED	CYTOPLASMIQUE	Core
D9Q421_CORP1	Putative uncharacterized protein	3510.48	6.5	0.71177	-0.490516	-0.34	0.15	1.17	0.07	0.83	0.07	0	UNCHANGED	PSE	Core
D9Q422_CORP1	Pirin C terminal domain containing prot	864.01	6.5	0.637628	-0.649213	-0.45	0.28	1.22	0.13	0.78	0.13	0	UNCHANGED	CYTOPLASMIQUE	Core
D9Q423_CORP1	Ribose 5 phosphate isomerase B yn	4146.88	11	0.532592	-0.908898	-0.63	0.2	1.31	0.09	0.69	0.09	0	UNCHANGED	CYTOPLASMIQUE	Core
D9Q424_CORP1	DSBA oxidoreductase erium	6515.89	11.5	0.697676	-0.51937	-0.36	0.2	1.18	0.1	0.82	0.1	0	UNCHANGED	CYTOPLASMIQUE	Core
D9Q430_CORP1	Thioesterase seudot	2710.9	5.5	0.677057	-0.562651	-0.39	0.19	1.19	0.09	0.81	0.09	0	UNCHANGED	CYTOPLASMIQUE	Core
D9Q431_CORP1	ABC transporter ATP binding protein OS	2586.9	27.5	0.481909	-1.05317	-0.73	0.12	1.35	0.05	0.65	0.05	0	UNCHANGED	CYTOPLASMIQUE	Shared
D9Q449_CORP1	Mycocerosic acid synthase	1677.38	12.5	0.726149	-0.461662	-0.32	0.29	1.16	0.14	0.84	0.14	0.02	UNCHANGED	CYTOPLASMIQUE	Shared
D9Q450_CORP1	Short chain dehydrogenase	12239.6	17.5	0.818731	-0.288539	-0.2	0.21	1.1	0.1	0.9	0.1	0.05	UNCHANGED	CYTOPLASMIQUE	Core
D9Q451_CORP1	Oligoribonuclease s	550.31	11.5	0.697676	-0.51937	-0.36	0.21	1.18	0.1	0.82	0.1	0	UNCHANGED	CYTOPLASMIQUE	Core
D9Q452_CORP1	Dihydrodipicolinate synthase	606.05	13	0.548812	-0.865617	-0.6	0.39	1.29	0.18	0.71	0.18	0	UNCHANGED	CYTOPLASMIQUE	Core
D9Q454_CORP1	Oxidoreductase seud	3091.59	14.5	0.625002	-0.678067	-0.47	0.19	1.23	0.09	0.77	0.09	0	UNCHANGED	CYTOPLASMIQUE	Core
D9Q457_CORP1	Putative uncharacterized protein	17409.7	7	1.34986	0.432809	0.3	0.13	0.85	0.06	1.15	0.06	1	UNCHANGED	MEMBRANE	Core
D9Q458_CORP1	Bacterioferritin comigratory protein OS	5618.1	10	1.59999	0.678067	0.47	0.16	0.77	0.07	1.23	0.07	1	UNCHANGED	CYTOPLASMIQUE	Core
D9Q461_CORP1	Fatty acid synthase erium	2629.12	101.5	1.93479	0.952179	0.66	0.07	0.68	0.03	1.32	0.03	1	UNCHANGED	CYTOPLASMIQUE	Shared
D9Q471_CORP1	Non canonical purine NTP pyrophosphatas	933.72	8	0.657047	-0.605932	-0.42	0.29	1.2	0.14	0.8	0.14	0.01	UNCHANGED	CYTOPLASMIQUE	Core
D9Q472_CORP1	Ribonuclease PH seu	4912.41	12	1.28403	0.360674	0.25	0.21	0.88	0.1	1.12	0.1	0.99	UNCHANGED	CYTOPLASMIQUE	Core
D9Q488_CORP1	Ribonucleoside diphosphate reductase su	10301.8	19.5	0.631284	-0.66364	-0.46	0.07	1.23	0.03	0.77	0.03	0	UNCHANGED	CYTOPLASMIQUE	Core
D9Q490_CORP1	Ferritin like protein eriu	1350.94	12.5	1.33643	0.418382	0.29	0.11	0.85	0.06	1.15	0.06	1	UNCHANGED	CYTOPLASMIQUE	Core
D9Q491_CORP1	Ribonucleoside diphosphate reductase OS	8150.3	37.5	0.83527	-0.259685	-0.18	0.08	1.09	0.04	0.91	0.04	0	UNCHANGED	CYTOPLASMIQUE	Core
D9Q495_CORP1	NH 3 dependent NAD synthetase	2273.98	10	0.740818	-0.432809	-0.3	0.16	1.15	0.08	0.85	0.08	0	UNCHANGED	CYTOPLASMIQUE	Core
D9Q4A3_CORP1	DsbG protein seudot	4077.54	13	0.810584	-0.302966	-0.21	0.19	1.1	0.1	0.9	0.1	0.02	UNCHANGED	SECRETED	Shared
D9Q4A5_CORP1	Phosphoglucomutase	506.7	18.5	0.677057	-0.562651	-0.39	0.29	1.19	0.14	0.81	0.14	0	UNCHANGED	CYTOPLASMIQUE	Shared
D9Q4A8_CORP1	ABC type antimicrobial peptide transpor	2739.51	32	1.39097	0.476089	0.33	0.1	0.84	0.05	1.16	0.05	1	UNCHANGED	PSE	Shared
D9Q4A9_CORP1	ABC superfamily ATP binding cassette tr	13076.2	12.5	1.49182	0.577078	0.4	0.18	0.8	0.08	1.2	0.08	1	UNCHANGED	CYTOPLASMIQUE	Shared
D9Q4B0_CORP1	UDP N acetylglucosamine 1 carboxyvinylt	3457.53	17.5	0.683861	-0.548224	-0.38	0.11	1.19	0.05	0.81	0.05	0	UNCHANGED	CYTOPLASMIQUE	Core
D9Q4B2_CORP1	Transcriptional regulator LuxR family	28534.8	13.5	1.30996	0.389528	0.27	0.08	0.86	0.04	1.14	0.04	1	UNCHANGED	CYTOPLASMIQUE	Core
D9Q4B4_CORP1	Cysteine synthase s	47106.3	18	1.53726	0.620359	0.43	0.1	0.79	0.05	1.21	0.05	1	UNCHANGED	CYTOPLASMIQUE	Core
D9Q4B6_CORP1	Acetyltransferase s	10563.9	9	1.34986	0.432809	0.3	0.17	0.85	0.08	1.15	0.08	0.99	UNCHANGED	CYTOPLASMIQUE	Core
D9Q4C2_CORP1	Succinyl CoA Coenzyme A transferase OS	55515.5	29.5	1.82212	0.865617	0.6	0.08	0.71	0.04	1.29	0.04	1	UNCHANGED	CYTOPLASMIQUE	Core
D9Q4C4_CORP1	Phosphate uptake regulator ac	551.05	15	0.794534	-0.33182	-0.23	0.27	1.11	0.13	0.89	0.13	0.04	UNCHANGED	CYTOPLASMIQUE	Core
D9Q4C8_CORP1	Phosphate ABC transporter phosphate bi	1572.74	10.5	0.644036	-0.634786	-0.44	0.17	1.22	0.08	0.78	0.08	0	UNCHANGED	PSE	Core
D9Q4D2_CORP1	UPF0678 fatty acid binding protein like	8639.18	11	0.554327	-0.85119	-0.59	0.12	1.29	0.06	0.71	0.06	0	UNCHANGED	CYTOPLASMIQUE	Core
D9Q4D6_CORP1	Phosphoribosylformylglycinamidine cyclo	4865.9	15.5	0.582748	-0.779055	-0.54	0.12	1.26	0.06	0.74	0.06	0	UNCHANGED	CYTOPLASMIQUE	Core
D9Q4D7_CORP1	Amidophosphoribosyltransferase yn	1431.28	15.5	0.66365	-0.591505	-0.41	0.16	1.2	0.08	0.8	0.08	0	UNCHANGED	CYTOPLASMIQUE	Core
D9Q4E2_CORP1	Phosphoribosylformylglycinamidine synth	1022.92	23.5	0.496585	-1.00989	-0.7	0.13	1.34	0.06	0.66	0.06	0	UNCHANGED	CYTOPLASMIQUE	Core
D9Q4E3_CORP1	Phosphoribosylformylglycinamidine synth	2299.57	10	0.650509	-0.620359	-0.43	0.25	1.21	0.12	0.79	0.12	0	UNCHANGED	CYTOPLASMIQUE	Core
D9Q4E6_CORP1	Protease II	3043.52	26	0.755784	-0.403955	-0.28	0.2	1.14	0.1	0.86	0.1	0.01	UNCHANGED	CYTOPLASMIQUE	Core
D9Q4E8_CORP1	Phosphoribosylaminoimidazole succinocar	4978.16	19.5	1.27125	0.346247	0.24	0.21	0.88	0.11	1.12	0.11	0.98	UNCHANGED	CYTOPLASMIQUE	Core
D9Q4E9_CORP1	Adenylosuccinate lyase eri	10977.3	26.5	0.690734	-0.533797	-0.37	0.06	1.18	0.03	0.82	0.03	0	UNCHANGED	CYTOPLASMIQUE	Core
D9Q4F2_CORP1	Phosphoribosylamine glycine ligase OS	14066.2	18.5	0.697676	-0.51937	-0.36	0.09	1.18	0.04	0.82	0.04	0	UNCHANGED	CYTOPLASMIQUE	Core
D9Q4F3_CORP1	HIT family protein	2935.88	7	0.496585	-1.00989	-0.7	0.32	1.33	0.14	0.67	0.14	0	UNCHANGED	CYTOPLASMIQUE	Core
D9Q4F8_CORP1	Corynomycolyl transferase	767.45	15	0.67032	-0.577078	-0.4	0.23	1.2	0.11	0.8	0.11	0	UNCHANGED	SECRETED	Core
D9Q4G1_CORP1	Acetolactate synthase large subunit Ilv	1993.32	21	0.677057	-0.562651	-0.39	0.18	1.19	0.09	0.81	0.09	0	UNCHANGED	CYTOPLASMIQUE	Core
D9Q4G4_CORP1	Putative uncharacterized protein	3158.54	4	1.47698	0.562651	0.39	0.2	0.81	0.1	1.19	0.1	1	UNCHANGED	CYTOPLASMIQUE	Core
D9Q4H0_CORP1	SpoU rRNA Methylase family protein	3824.87	19	1.37713	0.461662	0.32	0.2	0.84	0.1	1.16	0.1	0.99	UNCHANGED	CYTOPLASMIQUE	Core
D9Q4H4_CORP1	Transcriptional regulator	3171.47	11	0.67032	-0.577078	-0.4	0.15	1.2	0.07	0.8	0.07	0	UNCHANGED	CYTOPLASMIQUE	Core
D9Q4H6_CORP1	Lipoprotein LpqE se	22357.2	4	1.91554	0.937752	0.65	0.15	0.69	0.07	1.31	0.07	1	UNCHANGED	SECRETED	Core
D9Q4I1_CORP1	Putative uncharacterized protein	2305.04	10.5	1.29693	0.375101	0.26	0.24	0.87	0.12	1.13	0.12	0.98	UNCHANGED	PSE	Core
D9Q4I6_CORP1	ATP dependent Clp protease ATP binding	12555.3	42	0.923116	-0.115416	-0.08	0.07	1.04	0.04	0.96	0.04	0.01	UNCHANGED	CYTOPLASMIQUE	Core
D9Q4I9_CORP1	Inosine uridine preferring nucleoside h	1748.43	11.5	0.548812	-0.865617	-0.6	0.2	1.29	0.09	0.71	0.09	0	UNCHANGED	CYTOPLASMIQUE	Core
D9Q4J0_CORP1	Hydrolase alpha beta fold family	1615.56	10	0.637628	-0.649213	-0.45	0.24	1.22	0.11	0.78	0.11	0	UNCHANGED	CYTOPLASMIQUE	Shared
D9Q4J6_CORP1	Betaine aldehyde dehydrogenase yn	9610.88	17.5	1.71601	0.779055	0.54	0.18	0.74	0.08	1.26	0.08	1	UNCHANGED	CYTOPLASMIQUE	Core
D9Q4J8_CORP1	Choline dehydrogenase eriu	2829.03	35	1.39097	0.476089	0.33	0.15	0.84	0.07	1.16	0.07	1	UNCHANGED	CYTOPLASMIQUE	Core
D9Q4K7_CORP1	ATP dependent zinc metalloprotease FtsH	5274.4	31	0.690734	-0.533797	-0.37	0.12	1.18	0.06	0.82	0.06	0	UNCHANGED	PSE	Core
D9Q4K8_CORP1	Hypoxanthine guanine phosphoribosyltran	6541.73	9.5	0.600496	-0.735774	-0.51	0.19	1.25	0.09	0.75	0.09	0	UNCHANGED	CYTOPLASMIQUE	Core
D9Q4L0_CORP1	D alanyl D alanine carboxypeptidase OS	687.18	13	1.58407	0.66364	0.46	0.38	0.78	0.18	1.22	0.18	1	UNCHANGED	SECRETED	Core
D9Q4L6_CORP1	Multiple antibiotic resistance protein	1691.72	8.5	0.532592	-0.908898	-0.63	0.17	1.3	0.08	0.7	0.08	0	UNCHANGED	CYTOPLASMIQUE	Core
D9Q4M1_CORP1	60 kDa chaperonin s	88468.9	37	1.36343	0.447235	0.31	0.03	0.85	0.02	1.15	0.02	1	UNCHANGED	CYTOPLASMIQUE	Core
D9Q4M2_CORP1	Thiol dipeptidase s	15501.2	14.5	0.554327	-0.85119	-0.59	0.09	1.29	0.04	0.71	0.04	0	UNCHANGED	CYTOPLASMIQUE	Core
D9Q4N6_CORP1	Exodeoxyribonuclease III e	414.98	14	2.15977	1.11088	0.77	0.35	0.64	0.15	1.36	0.15	1	UNCHANGED	CYTOPLASMIQUE	Core
D9Q4N9_CORP1	ABC superfamily ATP binding cassette tr	2141.02	15.5	0.740818	-0.432809	-0.3	0.17	1.15	0.08	0.85	0.08	0	UNCHANGED	CYTOPLASMIQUE	Core
D9Q4P2_CORP1	Acetate kinase seud	55935.5	22.5	1.33643	0.418382	0.29	0.09	0.85	0.04	1.15	0.04	1	UNCHANGED	CYTOPLASMIQUE	Core
D9Q4P3_CORP1	Phosphotransacetylase eriu	24882.8	23	0.644036	-0.634786	-0.44	0.09	1.22	0.04	0.78	0.04	0	UNCHANGED	CYTOPLASMIQUE	Core
D9Q4P4_CORP1	Ferredoxin ferredoxin NADP reductase OS	8861.18	28.5	0.690734	-0.533797	-0.37	0.09	1.18	0.05	0.82	0.05	0	UNCHANGED	CYTOPLASMIQUE	Core
D9Q4P7_CORP1	Phosphoribosyl glycinamide formyltransf	2142.2	15.5	0.677057	-0.562651	-0.39	0.23	1.19	0.11	0.81	0.11	0	UNCHANGED	CYTOPLASMIQUE	Core
D9Q4Q9_CORP1	Adenylosuccinate synthetase a	3636.98	20	0.740818	-0.432809	-0.3	0.1	1.15	0.05	0.85	0.05	0	UNCHANGED	CYTOPLASMIQUE	Core
D9Q4R6_CORP1	Putative uncharacterized protein	2490.66	8.5	2.29332	1.19744	0.83	0.39	0.61	0.16	1.39	0.16	1	UNCHANGED	CYTOPLASMIQUE	Shared
D9Q4R9_CORP1	Fructose bisphosphate aldolase class 2	28576.1	21	1.95424	0.966606	0.67	0.09	0.68	0.04	1.32	0.04	1	UNCHANGED	CYTOPLASMIQUE	Core
D9Q4S0_CORP1	Glycoside hydrolase family 76 protein O	2920.32	16.5	0.683861	-0.548224	-0.38	0.22	1.19	0.1	0.81	0.1	0	UNCHANGED	CYTOPLASMIQUE	Core
D9Q4S5_CORP1	Glycerol 3 phosphate dehydrogenase	9116.55	28	1.37713	0.461662	0.32	0.08	0.84	0.04	1.16	0.04	1	UNCHANGED	CYTOPLASMIQUE	Core
D9Q4T4_CORP1	ATP dependent chaperone protein ClpB OS	8721.09	47	0.606531	-0.721348	-0.5	0.1	1.25	0.05	0.75	0.05	0	UNCHANGED	CYTOPLASMIQUE	Shared
D9Q4T5_CORP1	ABC transporter domain containing ATP b	32711.1	12.5	0.778801	-0.360674	-0.25	0.11	1.12	0.05	0.88	0.05	0	UNCHANGED	CYTOPLASMIQUE	Core
D9Q4T8_CORP1	Sodium glutamate symporter ac	591.89	5.5	1.34986	0.432809	0.3	0.22	0.85	0.11	1.15	0.11	1	UNCHANGED	MEMBRANE	Core
D9Q4U1_CORP1	Oxidoreductase seud	2389.41	17.5	0.733447	-0.447235	-0.31	0.25	1.15	0.12	0.85	0.12	0.01	UNCHANGED	CYTOPLASMIQUE	Core
D9Q4U5_CORP1	Secretion protein HlyD eri	9392.81	25.5	0.726149	-0.461662	-0.32	0.13	1.16	0.07	0.84	0.07	0	UNCHANGED	PSE	Shared
D9Q4V4_CORP1	Protein GrpE seudot	3220.13	9.5	0.588605	-0.764628	-0.53	0.2	1.26	0.09	0.74	0.09	0	UNCHANGED	CYTOPLASMIQUE	Core
D9Q4V5_CORP1	Chaperone protein DnaK eri	88642.9	45.5	1.50682	0.591505	0.41	0.06	0.8	0.03	1.2	0.03	1	UNCHANGED	CYTOPLASMIQUE	Core
D9Q4W5_CORP1	Putative uncharacterized protein	3999.63	11.5	1.16183	0.216404	0.15	0.16	0.92	0.08	1.08	0.08	0.96	UNCHANGED	PSE	Core
D9Q4X3_CORP1	Urease accessory protein UreE yne	4552.59	13.5	0.481909	-1.05317	-0.73	0.18	1.35	0.08	0.65	0.08	0	UNCHANGED	CYTOPLASMIQUE	Core
D9Q4X4_CORP1	Urease subunit alpha erium	1962.68	20.5	0.763379	-0.389528	-0.27	0.22	1.13	0.11	0.87	0.11	0	UNCHANGED	CYTOPLASMIQUE	Core
D9Q4Y1_CORP1	Lysyl tRNA synthetase eriu	1922.37	39.5	1.2586	0.33182	0.23	0.17	0.88	0.08	1.12	0.08	1	UNCHANGED	PSE	Core
D9Q4Y6_CORP1	Deoxycytidine triphosphate deaminase OS	2209.23	7	0.559898	-0.836763	-0.58	0.18	1.28	0.08	0.72	0.08	0	UNCHANGED	CYTOPLASMIQUE	Core
D9Q506_CORP1	Phthiocerol synthesis polyketide syntha	4024.35	50.5	0.860708	-0.216404	-0.15	0.15	1.08	0.08	0.92	0.08	0.05	UNCHANGED	CYTOPLASMIQUE	Core
D9Q507_CORP1	Long chain fatty acid AMP ligase FadD3	29427.2	32	1.37713	0.461662	0.32	0.08	0.84	0.04	1.16	0.04	1	UNCHANGED	CYTOPLASMIQUE	Core
D9Q508_CORP1	Cutinase ber	2572.9	11.5	0.511709	-0.966606	-0.67	0.16	1.32	0.07	0.68	0.07	0	UNCHANGED	PSE	Shared
D9Q510_CORP1	Trehalose corynomycolyl transferase C O	31307.3	36	1.11628	0.158696	0.11	0.07	0.95	0.03	1.05	0.03	1	UNCHANGED	SECRETED	Core
D9Q512_CORP1	Trehalose corynomycolyl transferase B O	41956.4	12.5	0.794534	-0.33182	-0.23	0.11	1.11	0.05	0.89	0.05	0	UNCHANGED	SECRETED	Core
D9Q516_CORP1	Glycosyltransferase erium	3415.8	33	0.726149	-0.461662	-0.32	0.1	1.16	0.05	0.84	0.05	0	UNCHANGED	CYTOPLASMIQUE	Core
D9Q521_CORP1	Glycerol 3 phosphate transporter	589.61	10	0.565525	-0.822336	-0.57	0.28	1.28	0.12	0.72	0.12	0	UNCHANGED	MEMBRANE	Shared
D9Q522_CORP1	UDP galactopyranose mutase ac	14078.6	17	0.733447	-0.447235	-0.31	0.12	1.16	0.06	0.84	0.06	0	UNCHANGED	CYTOPLASMIQUE	Core
D9Q526_CORP1	Peptidoglycan recognition protein	4191.41	18	0.740818	-0.432809	-0.3	0.18	1.15	0.09	0.85	0.09	0	UNCHANGED	SECRETED	Core
D9Q528_CORP1	Acyltransferase family protein yn	1489.08	11.5	1.58407	0.66364	0.46	0.23	0.78	0.11	1.22	0.11	1	UNCHANGED	CYTOPLASMIQUE	Core
D9Q529_CORP1	Serine tRNA ligase erium	9711.01	24	0.763379	-0.389528	-0.27	0.11	1.13	0.05	0.87	0.05	0	UNCHANGED	CYTOPLASMIQUE	Core
D9Q530_CORP1	GntR family transcriptional regulator O	1376.45	15	1.56831	0.649213	0.45	0.25	0.78	0.12	1.22	0.12	1	UNCHANGED	CYTOPLASMIQUE	Core
D9Q531_CORP1	Putative uncharacterized protein	1187.74	18	1.59999	0.678067	0.47	0.45	0.77	0.2	1.23	0.2	0.97	UNCHANGED	SECRETED	Shared
D9Q540_CORP1	SEC C domain containing protein y	6131.07	13.5	0.66365	-0.591505	-0.41	0.12	1.2	0.06	0.8	0.06	0	UNCHANGED	CYTOPLASMIQUE	Core
D9Q544_CORP1	Thymidine phosphorylase er	1903.29	19	0.650509	-0.620359	-0.43	0.2	1.21	0.1	0.79	0.1	0	UNCHANGED	CYTOPLASMIQUE	Core
D9Q545_CORP1	L lactate dehydrogenase er	13330.1	15.5	1.20925	0.274112	0.19	0.11	0.91	0.06	1.09	0.06	1	UNCHANGED	CYTOPLASMIQUE	Core
D9Q546_CORP1	Peptide methionine sulfoxide reductase	2286.03	11	0.650509	-0.620359	-0.43	0.25	1.21	0.12	0.79	0.12	0	UNCHANGED	CYTOPLASMIQUE	Core
D9Q556_CORP1	LSR2 like protein s	4478.54	6	0.565525	-0.822336	-0.57	0.18	1.27	0.08	0.73	0.08	0	UNCHANGED	CYTOPLASMIQUE	Shared
D9Q557_CORP1	Two component system transcriptional re	4565.54	8.5	0.637628	-0.649213	-0.45	0.22	1.22	0.11	0.78	0.11	0	UNCHANGED	CYTOPLASMIQUE	Core
D9Q572_CORP1	Putative uncharacterized protein	1990.49	17.5	0.810584	-0.302966	-0.21	0.16	1.1	0.08	0.9	0.08	0	UNCHANGED	CYTOPLASMIQUE	Core
D9Q574_CORP1	Thioredoxin	7001.85	7.5	0.786628	-0.346247	-0.24	0.18	1.12	0.09	0.88	0.09	0.01	UNCHANGED	CYTOPLASMIQUE	Core
D9Q583_CORP1	Single stranded DNA binding protein OS	12512.1	7	0.83527	-0.259685	-0.18	0.16	1.09	0.08	0.91	0.08	0.02	UNCHANGED	CYTOPLASMIQUE	Core
D9Q584_CORP1	30S ribosomal protein S6 e	18238.7	7	0.637628	-0.649213	-0.45	0.25	1.22	0.12	0.78	0.12	0	UNCHANGED	CYTOPLASMIQUE	Core
D9Q588_CORP1	Penicillin binding protein ac	1690.08	26	0.786628	-0.346247	-0.24	0.18	1.12	0.08	0.88	0.08	0	UNCHANGED	PSE	Core
D9Q590_CORP1	Multiple antibiotic resistance protein	6202.79	10.5	0.600496	-0.735774	-0.51	0.23	1.25	0.11	0.75	0.11	0	UNCHANGED	CYTOPLASMIQUE	Core
D9Q591_CORP1	Universal stress protein UspA yne	816.77	19.5	0.516851	-0.952179	-0.66	0.22	1.32	0.1	0.68	0.1	0	UNCHANGED	CYTOPLASMIQUE	Core
D9Q597_CORP1	DNA protection during starvation protei	5751.7	9	1.17351	0.230831	0.16	0.12	0.92	0.06	1.08	0.06	1	UNCHANGED	CYTOPLASMIQUE	Core
D9Q5A2_CORP1	Leucine tRNA ligase erium	5611.74	44.5	0.778801	-0.360674	-0.25	0.1	1.12	0.05	0.88	0.05	0	UNCHANGED	CYTOPLASMIQUE	Core
D9Q5B1_CORP1	ChrA CheY winged helix DNA binding dom	702.18	8	0.486752	-1.03874	-0.72	0.38	1.34	0.16	0.66	0.16	0	UNCHANGED	CYTOPLASMIQUE	Core
D9Q5B2_CORP1	Putative uncharacterized protein	14866.8	63.5	1.64872	0.721348	0.5	0.07	0.75	0.03	1.25	0.03	1	UNCHANGED	PSE	Shared
D9Q5B3_CORP1	Glucosamine 6 phosphate deaminase	2338.6	12.5	1.63232	0.706921	0.49	0.27	0.76	0.12	1.24	0.12	1	UNCHANGED	CYTOPLASMIQUE	Core
D9Q5B8_CORP1	Oligopeptide binding protein oppA	1049.22	20.5	1.19722	0.259685	0.18	0.2	0.91	0.1	1.09	0.1	0.95	UNCHANGED	SECRETED	Core
D9Q5C0_CORP1	Oligopeptide transport ATP binding prot	506.02	23.5	1.49182	0.577078	0.4	0.23	0.8	0.11	1.2	0.11	1	UNCHANGED	PSE	Core
D9Q5C8_CORP1	UPF0371 protein Cp1002 2074 a	1953.77	24.5	0.733447	-0.447235	-0.31	0.13	1.15	0.07	0.85	0.07	0	UNCHANGED	CYTOPLASMIQUE	Shared
D9Q5C9_CORP1	Putative uncharacterized protein	12375.2	4	1.61607	0.692494	0.48	0.31	0.77	0.14	1.23	0.14	1	UNCHANGED	CYTOPLASMIQUE	Core
D9Q5E8_CORP1	tRNA nucleotidyltransferase a	635.56	28	0.802519	-0.317393	-0.22	0.18	1.11	0.09	0.89	0.09	0.01	UNCHANGED	CYTOPLASMIQUE	Core
D9Q5F3_CORP1	Thioredoxin reductase eriu	5492.57	14.5	0.748264	-0.418382	-0.29	0.14	1.14	0.07	0.86	0.07	0	UNCHANGED	CYTOPLASMIQUE	Core
D9Q5F4_CORP1	Thioredoxin	30328.6	6.5	1.37713	0.461662	0.32	0.18	0.84	0.09	1.16	0.09	1	UNCHANGED	CYTOPLASMIQUE	Core
D9Q5F5_CORP1	N Acetymuramyl L Alanine Amidase	2205.83	21	0.690734	-0.533797	-0.37	0.15	1.18	0.07	0.82	0.07	0	UNCHANGED	PSE	Core
D9Q5F7_CORP1	Chromosome partitioning protein ParB OS	11456.5	19.5	0.763379	-0.389528	-0.27	0.11	1.13	0.05	0.87	0.05	0	UNCHANGED	CYTOPLASMIQUE	Core
D9Q5F8_CORP1	Chromosome partitioning protein parA OS	1501.97	9	0.631284	-0.66364	-0.46	0.19	1.23	0.09	0.77	0.09	0	UNCHANGED	CYTOPLASMIQUE	Core
D9Q5G0_CORP1	Inner membrane protein translocase comp	2330.37	10.5	0.600496	-0.735774	-0.51	0.18	1.25	0.08	0.75	0.08	0	UNCHANGED	MEMBRANE	Core
D9Q5G6_CORP1	DNA polymerase III subunit beta y	5534.19	14.5	0.618783	-0.692494	-0.48	0.13	1.23	0.06	0.77	0.06	0	UNCHANGED	CYTOPLASMIQUE	Core
D9Q5H4_CORP1	DNA gyrase subunit A erium	7018.34	45.5	1.44773	0.533797	0.37	0.09	0.82	0.04	1.18	0.04	1	UNCHANGED	CYTOPLASMIQUE	Shared
D9Q5I2_CORP1	Putative uncharacterized protein	41840.5	14.5	1.2214	0.288539	0.2	0.11	0.9	0.06	1.1	0.06	1	UNCHANGED	PSE	Core
D9Q5I3_CORP1	Peptidyl prolyl cis trans isomerase OS	25129	9	1.89648	0.923325	0.64	0.12	0.69	0.06	1.31	0.06	1	UNCHANGED	CYTOPLASMIQUE	Core
D9Q5J4_CORP1	Iron siderophore binding protein	13482.7	15.5	1.59999	0.678067	0.47	0.18	0.77	0.08	1.23	0.08	1	UNCHANGED	SECRETED	Core
D9Q5J5_CORP1	Putative uncharacterized protein	9182.01	1.5	0.66365	-0.591505	-0.41	0.23	1.2	0.11	0.8	0.11	0.02	UNCHANGED	MEMBRANE	Core
D9Q5J6_CORP1	Serine threonine protein kinase y	3021.99	24	0.810584	-0.302966	-0.21	0.18	1.1	0.09	0.9	0.09	0	UNCHANGED	PSE	Core
D9Q5J7_CORP1	Serine threonine protein kinase y	785.87	16	0.565525	-0.822336	-0.57	0.22	1.27	0.1	0.73	0.1	0	UNCHANGED	CYTOPLASMIQUE	Core
D9Q5L0_CORP1	Oligo 1 6 glucosidase 1 er	1431.31	22	0.786628	-0.346247	-0.24	0.23	1.12	0.12	0.88	0.12	0.04	UNCHANGED	CYTOPLASMIQUE	Core
D9Q5M0_CORP1	Choline transport ATP binding protein O	3983.3	18.5	0.733447	-0.447235	-0.31	0.17	1.15	0.08	0.85	0.08	0	UNCHANGED	CYTOPLASMIQUE	Core
D9Q5M7_CORP1	Putative uncharacterized protein	441.52	18.5	0.543351	-0.880044	-0.61	0.24	1.29	0.11	0.71	0.11	0	UNCHANGED	PSE	Shared
D9Q5M8_CORP1	Lysozyme M1	4454.14	11	0.486752	-1.03874	-0.72	0.12	1.35	0.05	0.65	0.05	0	UNCHANGED	SECRETED	Shared
D9Q5N4_CORP1	Transcription factor Rok e	7268.02	10.5	1.63232	0.706921	0.49	0.17	0.76	0.08	1.24	0.08	1	UNCHANGED	CYTOPLASMIQUE	Core
D9Q5N6_CORP1	Putative uncharacterized protein	766.04	13.5	0.66365	-0.591505	-0.41	0.21	1.2	0.1	0.8	0.1	0	UNCHANGED	CYTOPLASMIQUE	Shared
D9Q5N7_CORP1	Putative uncharacterized protein	1451.37	26.5	0.726149	-0.461662	-0.32	0.23	1.16	0.11	0.84	0.11	0.01	UNCHANGED	CYTOPLASMIQUE	Shared
D9Q5P2_CORP1	Putative uncharacterized protein	2765.86	5	1.85893	0.894471	0.62	0.3	0.7	0.13	1.3	0.13	1	UNCHANGED	PSE	Core
D9Q5Q0_CORP1	UPF0145 protein Cp1002 0087 a	3703.26	6.5	0.733447	-0.447235	-0.31	0.24	1.15	0.11	0.85	0.11	0	UNCHANGED	CYTOPLASMIQUE	Core
D9Q5Q1_CORP1	Uncharacterized protein yaaA	11267.8	9.5	0.543351	-0.880044	-0.61	0.18	1.3	0.08	0.7	0.08	0	UNCHANGED	CYTOPLASMIQUE	Shared
D9Q5Q7_CORP1	Metalloendopeptidase erium	4220.95	38	0.878095	-0.18755	-0.13	0.14	1.06	0.07	0.94	0.07	0.05	UNCHANGED	CYTOPLASMIQUE	Core
D9Q5R0_CORP1	Glycine betaine binding protein y	672.75	9.5	0.650509	-0.620359	-0.43	0.32	1.21	0.15	0.79	0.15	0.01	UNCHANGED	PSE	Core
D9Q5R3_CORP1	Decaprenylphosphoryl D 2 keto erythrope	7234.8	8.5	1.24608	0.317393	0.22	0.22	0.89	0.11	1.11	0.11	0.98	UNCHANGED	CYTOPLASMIQUE	Core
D9Q5S4_CORP1	Periplasmic zinc binding protein troA O	5569.95	16	0.637628	-0.649213	-0.45	0.12	1.22	0.06	0.78	0.06	0	UNCHANGED	SECRETED	Shared
D9Q5S6_CORP1	O antigen export system ATP binding pr	1135.96	10.5	0.600496	-0.735774	-0.51	0.32	1.25	0.15	0.75	0.15	0	UNCHANGED	CYTOPLASMIQUE	Shared
D9Q5S9_CORP1	Quinone oxidoreductase 1 e	996.76	10	0.755784	-0.403955	-0.28	0.23	1.14	0.11	0.86	0.11	0.02	UNCHANGED	CYTOPLASMIQUE	Core
D9Q5U2_CORP1	Putative uncharacterized protein	3452.09	5.5	0.683861	-0.548224	-0.38	0.34	1.19	0.17	0.81	0.17	0.04	UNCHANGED	CYTOPLASMIQUE	Shared
D9Q5U6_CORP1	Queuine tRNA ribosyltransferase y	4994.52	21	0.704688	-0.504943	-0.35	0.11	1.17	0.05	0.83	0.05	0	UNCHANGED	CYTOPLASMIQUE	Core
D9Q5V0_CORP1	Zinc binding alcohol dehydrogenase	1163.74	7.5	1.76827	0.822336	0.57	0.37	0.73	0.17	1.27	0.17	1	UNCHANGED	CYTOPLASMIQUE	Core
D9Q5V5_CORP1	DNA polymerase III subunit gamma tau OS	1342.02	30	0.748264	-0.418382	-0.29	0.18	1.14	0.09	0.86	0.09	0.01	UNCHANGED	CYTOPLASMIQUE	Shared
D9Q5W4_CORP1	Cobyric acid synthase eriu	3000.69	9.5	0.67032	-0.577078	-0.4	0.29	1.19	0.14	0.81	0.14	0.02	UNCHANGED	CYTOPLASMIQUE	Core
D9Q5W5_CORP1	UDP N acetylmuramoylalanine D glutamat	2760.44	20.5	0.771052	-0.375101	-0.26	0.2	1.13	0.1	0.87	0.1	0.01	UNCHANGED	CYTOPLASMIQUE	Core
D9Q5W6_CORP1	DNA polymerase III subunit epsilon	462.32	11.5	1.46228	0.548224	0.38	0.38	0.82	0.18	1.18	0.18	0.95	UNCHANGED	CYTOPLASMIQUE	Core
D9Q5X1_CORP1	Deoxyribose phosphate aldolase yn	1138.65	9	0.453845	-1.13973	-0.79	0.23	1.37	0.1	0.63	0.1	0	UNCHANGED	CYTOPLASMIQUE	Core
D9Q5X2_CORP1	Phosphoglucosamine mutase	405.38	24.5	0.582748	-0.779055	-0.54	0.24	1.26	0.11	0.74	0.11	0	UNCHANGED	CYTOPLASMIQUE	Core
D9Q5X8_CORP1	Aspartokinase seudo	9780.94	20.5	0.683861	-0.548224	-0.38	0.11	1.19	0.05	0.81	0.05	0	UNCHANGED	CYTOPLASMIQUE	Core
D9Q5Y0_CORP1	Aspartate semialdehyde dehydrogenase OS	8540.42	18	1.1853	0.245258	0.17	0.14	0.92	0.07	1.08	0.07	0.98	UNCHANGED	CYTOPLASMIQUE	Core
D9Q5Y2_CORP1	Catalase ber	19263.6	27.5	0.516851	-0.952179	-0.66	0.06	1.32	0.03	0.68	0.03	0	UNCHANGED	CYTOPLASMIQUE	Core
D9Q601_CORP1	Putative uncharacterized protein	545.93	13	1.23368	0.302966	0.21	0.22	0.9	0.11	1.1	0.11	0.97	UNCHANGED	PSE	Shared
D9Q602_CORP1	Putative uncharacterized protein	11245.4	18	0.637628	-0.649213	-0.45	0.11	1.22	0.05	0.78	0.05	0	UNCHANGED	SECRETED	Core
D9Q606_CORP1	Uncharacterized metallophosphoesterase	1733.75	14	1.59999	0.678067	0.47	0.22	0.77	0.11	1.23	0.11	1	UNCHANGED	SECRETED	Core
D9Q607_CORP1	Uncharacterized protein yqeY	2060.42	7	1.41907	0.504943	0.35	0.3	0.83	0.14	1.17	0.14	1	UNCHANGED	CYTOPLASMIQUE	Core
D9Q611_CORP1	RutC family protein yabJ e	26539.6	6	0.481909	-1.05317	-0.73	0.13	1.35	0.06	0.65	0.06	0	UNCHANGED	CYTOPLASMIQUE	Core
D9Q613_CORP1	CRP FNR family transcriptional regulato	35521.8	15	0.843665	-0.245258	-0.17	0.1	1.09	0.05	0.91	0.05	0	UNCHANGED	CYTOPLASMIQUE	Core
D9Q632_CORP1	Cold shock protein	12956.6	5.5	1.75067	0.807909	0.56	0.16	0.73	0.07	1.27	0.07	1	UNCHANGED	CYTOPLASMIQUE	Core
D9Q634_CORP1	OPT family protein	826.01	8	0.748264	-0.418382	-0.29	0.34	1.14	0.17	0.86	0.17	0.05	UNCHANGED	MEMBRANE	Core
D9Q638_CORP1	Acetyl coenzyme A synthetase	1729.62	25.5	1.39097	0.476089	0.33	0.25	0.84	0.12	1.16	0.12	0.99	UNCHANGED	CYTOPLASMIQUE	Core
D9Q645_CORP1	Surface layer protein A er	10675.1	19.5	0.594521	-0.750201	-0.52	0.13	1.25	0.06	0.75	0.06	0	UNCHANGED	SECRETED	Core
D9Q648_CORP1	Dihydrolipoyl dehydrogenase a	27197	26.5	1.85893	0.894471	0.62	0.08	0.7	0.04	1.3	0.04	1	UNCHANGED	CYTOPLASMIQUE	Core
D9Q649_CORP1	HTH type transcriptional regulator	591.13	21	1.66529	0.735774	0.51	0.2	0.75	0.09	1.25	0.09	1	UNCHANGED	CYTOPLASMIQUE	Core
D9Q651_CORP1	Succinate dehydrogenase flavoprotein su	13400.2	37	0.826959	-0.274112	-0.19	0.06	1.1	0.03	0.9	0.03	0	UNCHANGED	CYTOPLASMIQUE	Core
D9Q652_CORP1	Succinate dehydrogenase iron sulfur sub	11006.7	10.5	0.697676	-0.51937	-0.36	0.14	1.18	0.07	0.82	0.07	0	UNCHANGED	CYTOPLASMIQUE	Core
D9Q653_CORP1	Putative uncharacterized protein	578.12	2.5	0.57695	-0.793482	-0.55	0.3	1.27	0.14	0.73	0.14	0	UNCHANGED	MEMBRANE	Core
D9Q656_CORP1	Deoxyribose phosphate aldolase yn	1070	5.5	0.440432	-1.18301	-0.82	0.44	1.38	0.19	0.62	0.19	0	UNCHANGED	CYTOPLASMIQUE	Core
D9Q659_CORP1	Formate acetyltransferase	15050	5	2.07508	1.05317	0.73	0.15	0.65	0.06	1.35	0.06	1	UNCHANGED	CYTOPLASMIQUE	Core
D9Q660_CORP1	Formate acetyltransferase 1 a	16865.1	35.5	1.17351	0.230831	0.16	0.08	0.92	0.04	1.08	0.04	1	UNCHANGED	CYTOPLASMIQUE	Core
D9Q662_CORP1	Putative uncharacterized protein	6026.61	4	1.29693	0.375101	0.26	0.21	0.87	0.1	1.13	0.1	1	UNCHANGED	CYTOPLASMIQUE	Core
D9Q666_CORP1	2 3 bisphosphoglycerate dependent phosp	58261.3	14	1.85893	0.894471	0.62	0.08	0.7	0.04	1.3	0.04	1	UNCHANGED	CYTOPLASMIQUE	Core
D9Q671_CORP1	Putative uncharacterized protein	5147.74	14	0.637628	-0.649213	-0.45	0.12	1.22	0.06	0.78	0.06	0	UNCHANGED	MEMBRANE	Core
D9Q674_CORP1	DNA binding Excisionase protein	8240.56	4.5	0.543351	-0.880044	-0.61	0.26	1.29	0.12	0.71	0.12	0	UNCHANGED	CYTOPLASMIQUE	Core
D9Q681_CORP1	Glutamyl tRNA reductase er	2323.34	18	0.657047	-0.605932	-0.42	0.16	1.21	0.08	0.79	0.08	0	UNCHANGED	CYTOPLASMIQUE	Core
D9Q682_CORP1	Porphobilinogen deaminase	10362.4	17	0.683861	-0.548224	-0.38	0.13	1.19	0.06	0.81	0.06	0	UNCHANGED	CYTOPLASMIQUE	Core
D9Q684_CORP1	Delta aminolevulinic acid dehydratase O	2498.52	13	0.548812	-0.865617	-0.6	0.15	1.29	0.07	0.71	0.07	0	UNCHANGED	CYTOPLASMIQUE	Core
D9Q687_CORP1	Uroporphyrinogen decarboxylase yn	1466.19	10.5	0.763379	-0.389528	-0.27	0.19	1.13	0.09	0.87	0.09	0	UNCHANGED	SECRETED	Core
D9Q690_CORP1	Glutamate 1 semialdehyde 2 1 aminomutas	10069.5	20.5	1.69893	0.764628	0.53	0.16	0.74	0.08	1.26	0.08	1	UNCHANGED	CYTOPLASMIQUE	Core
D9Q691_CORP1	Probable phosphoglycerate mutase	6080	14	0.763379	-0.389528	-0.27	0.19	1.13	0.09	0.87	0.09	0	UNCHANGED	CYTOPLASMIQUE	Core
D9Q6A4_CORP1	Naphthoate synthase erium	1669.27	17	0.755784	-0.403955	-0.28	0.15	1.14	0.07	0.86	0.07	0	UNCHANGED	CYTOPLASMIQUE	Core
D9Q6B0_CORP1	Demethylmenaquinone methyltransferase O	2587.26	11	0.66365	-0.591505	-0.41	0.22	1.2	0.1	0.8	0.1	0	UNCHANGED	CYTOPLASMIQUE	Core
D9Q6B3_CORP1	Polyprenyl synthetase eriu	2584.38	13	2.18147	1.1253	0.78	0.27	0.63	0.11	1.37	0.11	1	UNCHANGED	CYTOPLASMIQUE	Core
D9Q6B4_CORP1	Preprotein translocase subunit SecE OS	7580.88	6	1.43333	0.51937	0.36	0.28	0.82	0.14	1.18	0.14	1	UNCHANGED	MEMBRANE	Core
D9Q6B5_CORP1	Transcription antitermination protein n	10055.6	10	0.631284	-0.66364	-0.46	0.11	1.23	0.05	0.77	0.05	0	UNCHANGED	CYTOPLASMIQUE	Core
D9Q6B6_CORP1	50S ribosomal protein L11	56914.7	8	1.49182	0.577078	0.4	0.11	0.8	0.06	1.2	0.06	1	UNCHANGED	CYTOPLASMIQUE	Core
D9Q6B7_CORP1	50S ribosomal protein L1 e	36940.7	11	0.786628	-0.346247	-0.24	0.08	1.12	0.04	0.88	0.04	0	UNCHANGED	CYTOPLASMIQUE	Core
D9Q6B9_CORP1	N ethylmaleimide reductase ac	5881.91	18.5	0.755784	-0.403955	-0.28	0.19	1.14	0.09	0.86	0.09	0	UNCHANGED	CYTOPLASMIQUE	Core
D9Q6C0_CORP1	50S ribosomal protein L10	71009.2	12	1.59999	0.678067	0.47	0.07	0.77	0.03	1.23	0.03	1	UNCHANGED	CYTOPLASMIQUE	Shared
D9Q6C1_CORP1	50S ribosomal protein L7 L12	69197.3	11.5	0.606531	-0.721348	-0.5	0.07	1.25	0.03	0.75	0.03	0	UNCHANGED	CYTOPLASMIQUE	Core
D9Q6D0_CORP1	DNA directed RNA polymerase subunit bet	20024.7	63	0.66365	-0.591505	-0.41	0.06	1.2	0.03	0.8	0.03	0	UNCHANGED	CYTOPLASMIQUE	Core
D9Q6D1_CORP1	DNA directed RNA polymerase subunit bet	22544.7	87.5	0.704688	-0.504943	-0.35	0.04	1.17	0.02	0.83	0.02	0	UNCHANGED	CYTOPLASMIQUE	Core
D9Q6E3_CORP1	30S ribosomal protein S7 e	70872.2	11	1.28403	0.360674	0.25	0.09	0.88	0.05	1.12	0.05	1	UNCHANGED	CYTOPLASMIQUE	Core
D9Q6E4_CORP1	Elongation factor G erium	61222.3	43.5	1.43333	0.51937	0.36	0.05	0.82	0.02	1.18	0.02	1	UNCHANGED	CYTOPLASMIQUE	Core
D9Q6E5_CORP1	Elongation factor Tu erium	91926.8	28	1.43333	0.51937	0.36	0.07	0.82	0.04	1.18	0.04	1	UNCHANGED	CYTOPLASMIQUE	Core
D9Q6F2_CORP1	Putative uncharacterized protein	15017.7	9	0.697676	-0.51937	-0.36	0.1	1.18	0.05	0.82	0.05	0	UNCHANGED	CYTOPLASMIQUE	Core
D9Q6F3_CORP1	30S ribosomal protein S10	29376.6	9.5	0.802519	-0.317393	-0.22	0.09	1.11	0.04	0.89	0.04	0	UNCHANGED	CYTOPLASMIQUE	Core
D9Q6F4_CORP1	50S ribosomal protein L3 e	63911.5	11.5	0.763379	-0.389528	-0.27	0.07	1.14	0.04	0.86	0.04	0	UNCHANGED	CYTOPLASMIQUE	Core
D9Q6F5_CORP1	50S ribosomal protein L4 e	54542.4	12.5	1.53726	0.620359	0.43	0.07	0.79	0.03	1.21	0.03	1	UNCHANGED	CYTOPLASMIQUE	Core
D9Q6F6_CORP1	50S ribosomal protein L23	19865.6	7	0.683861	-0.548224	-0.38	0.1	1.19	0.05	0.81	0.05	0	UNCHANGED	CYTOPLASMIQUE	Core
D9Q6F7_CORP1	50S ribosomal protein L2 e	33268.5	18	1.16183	0.216404	0.15	0.07	0.92	0.04	1.08	0.04	1	UNCHANGED	CYTOPLASMIQUE	Core
D9Q6F8_CORP1	30S ribosomal protein S19	49674.6	8.5	1.17351	0.230831	0.16	0.16	0.92	0.08	1.08	0.08	0.96	UNCHANGED	CYTOPLASMIQUE	Core
D9Q6F9_CORP1	50S ribosomal protein L22	56645.4	10	1.56831	0.649213	0.45	0.1	0.78	0.05	1.22	0.05	1	UNCHANGED	CYTOPLASMIQUE	Shared
D9Q6G0_CORP1	30S ribosomal protein S3 e	50409	14.5	1.50682	0.591505	0.41	0.06	0.8	0.03	1.2	0.03	1	UNCHANGED	CYTOPLASMIQUE	Core
D9Q6G1_CORP1	50S ribosomal protein L16	26095.5	6	1.19722	0.259685	0.18	0.13	0.91	0.06	1.09	0.06	0.98	UNCHANGED	CYTOPLASMIQUE	Shared
D9Q6G2_CORP1	50S ribosomal protein L29	67728.6	8	2.07508	1.05317	0.73	0.25	0.65	0.11	1.35	0.11	1	UNCHANGED	CYTOPLASMIQUE	Core
D9Q6G3_CORP1	30S ribosomal protein S17	35516	8	0.625002	-0.678067	-0.47	0.14	1.23	0.07	0.77	0.07	0	UNCHANGED	CYTOPLASMIQUE	Core
D9Q6G4_CORP1	Oligopeptide binding protein oppA	6409.05	29	1.69893	0.764628	0.53	0.15	0.74	0.07	1.26	0.07	1	UNCHANGED	PSE	Core
D9Q6H0_CORP1	50S ribosomal protein L14	23934.8	6.5	0.83527	-0.259685	-0.18	0.09	1.09	0.04	0.91	0.04	0	UNCHANGED	CYTOPLASMIQUE	Core
D9Q6H1_CORP1	50S ribosomal protein L24	51692.4	6	0.778801	-0.360674	-0.25	0.09	1.12	0.05	0.88	0.05	0	UNCHANGED	CYTOPLASMIQUE	Core
D9Q6H2_CORP1	50S ribosomal protein L5 e	32970.1	10.5	1.84043	0.880044	0.61	0.12	0.71	0.05	1.29	0.05	1	UNCHANGED	CYTOPLASMIQUE	Core
D9Q6H7_CORP1	50S ribosomal protein L6 e	28305.8	11.5	1.41907	0.504943	0.35	0.12	0.83	0.06	1.17	0.06	1	UNCHANGED	CYTOPLASMIQUE	Core
D9Q6H8_CORP1	50S ribosomal protein L18	24484.4	6.5	0.810584	-0.302966	-0.21	0.11	1.1	0.05	0.9	0.05	0	UNCHANGED	CYTOPLASMIQUE	Core
D9Q6H9_CORP1	30S ribosomal protein S5 e	14713.6	6.5	1.28403	0.360674	0.25	0.15	0.88	0.07	1.12	0.07	1	UNCHANGED	CYTOPLASMIQUE	Core
D9Q6I0_CORP1	50S ribosomal protein L30	33396.3	6	0.491644	-1.02431	-0.71	0.15	1.34	0.07	0.66	0.07	0	UNCHANGED	CYTOPLASMIQUE	Core
D9Q6I1_CORP1	50S ribosomal protein L15	41496.3	8	1.32313	0.403955	0.28	0.12	0.86	0.06	1.14	0.06	1	UNCHANGED	CYTOPLASMIQUE	Core
D9Q6I3_CORP1	Maltotriose binding protein a	12652.1	24.5	1.29693	0.375101	0.26	0.13	0.87	0.06	1.13	0.06	1	UNCHANGED	PSE	Core
D9Q6I9_CORP1	Glycerol 3 phosphate transporting ATPas	7453.05	19	1.41907	0.504943	0.35	0.16	0.83	0.08	1.17	0.08	1	UNCHANGED	CYTOPLASMIQUE	Shared
D9Q6J1_CORP1	Adenylate kinase se	11815	8.5	1.66529	0.735774	0.51	0.15	0.75	0.07	1.25	0.07	1	UNCHANGED	CYTOPLASMIQUE	Core
D9Q6J2_CORP1	Neuraminidase Sialidase	27098.3	40	1.29693	0.375101	0.26	0.06	0.87	0.03	1.13	0.03	1	UNCHANGED	SECRETED	Shared
D9Q6J3_CORP1	L D transpeptidase catalytic domain re	7349.33	10	0.600496	-0.735774	-0.51	0.13	1.25	0.06	0.75	0.06	0	UNCHANGED	SECRETED	Core
D9Q6J4_CORP1	Translation initiation factor IF 1	23927.2	5.5	1.82212	0.865617	0.6	0.12	0.71	0.06	1.29	0.06	1	UNCHANGED	CYTOPLASMIQUE	Core
D9Q6J5_CORP1	30S ribosomal protein S13	33203.6	9	1.16183	0.216404	0.15	0.1	0.93	0.05	1.07	0.05	0.99	UNCHANGED	CYTOPLASMIQUE	Core
D9Q6J6_CORP1	30S ribosomal protein S11	34290.4	5.5	1.71601	0.779055	0.54	0.14	0.74	0.07	1.26	0.07	1	UNCHANGED	CYTOPLASMIQUE	Core
D9Q6J7_CORP1	30S ribosomal protein S4 e	42436.1	14	1.52196	0.605932	0.42	0.08	0.79	0.04	1.21	0.04	1	UNCHANGED	CYTOPLASMIQUE	Core
D9Q6J8_CORP1	DNA directed RNA polymerase subunit alp	76700.4	23.5	1.46228	0.548224	0.38	0.05	0.81	0.03	1.19	0.03	1	UNCHANGED	CYTOPLASMIQUE	Core
D9Q6L0_CORP1	50S ribosomal protein L13	47058.9	9	0.740818	-0.432809	-0.3	0.07	1.15	0.03	0.85	0.03	0	UNCHANGED	CYTOPLASMIQUE	Core
D9Q6L1_CORP1	30S ribosomal protein S9 e	25699.4	9.5	0.637628	-0.649213	-0.45	0.08	1.22	0.04	0.78	0.04	0	UNCHANGED	CYTOPLASMIQUE	Core
D9Q6L2_CORP1	Phosphoglucosamine mutase	907.75	15.5	1.36343	0.447235	0.31	0.22	0.85	0.11	1.15	0.11	0.98	UNCHANGED	CYTOPLASMIQUE	Core
D9Q6L8_CORP1	UPF0079 ATP binding protein a	577.85	5.5	0.559898	-0.836763	-0.58	0.57	1.28	0.25	0.72	0.25	0.03	UNCHANGED	CYTOPLASMIQUE	Core
D9Q6M0_CORP1	Putative uncharacterized protein	769.15	7.5	0.516851	-0.952179	-0.66	0.29	1.32	0.13	0.68	0.13	0	UNCHANGED	CYTOPLASMIQUE	Shared
D9Q6M3_CORP1	10 kDa chaperonin s	73111.7	8.5	1.47698	0.562651	0.39	0.13	0.81	0.06	1.19	0.06	1	UNCHANGED	CYTOPLASMIQUE	Core
D9Q6M4_CORP1	60 kDa chaperonin s	100294	37	1.55271	0.634786	0.44	0.05	0.78	0.02	1.22	0.02	1	UNCHANGED	CYTOPLASMIQUE	Core
D9Q6M7_CORP1	Inosine 5 monophosphate dehydrogenase	5214.43	25.5	0.618783	-0.692494	-0.48	0.11	1.23	0.05	0.77	0.05	0	UNCHANGED	CYTOPLASMIQUE	Core
D9Q6M8_CORP1	Inosine 5 monophosphate dehydrogenase	13651.8	21	0.71177	-0.490516	-0.34	0.09	1.17	0.04	0.83	0.04	0	UNCHANGED	CYTOPLASMIQUE	Core
D9Q6N0_CORP1	GMP synthase glutamine hydrolyzing OS	18709.5	27.5	0.704688	-0.504943	-0.35	0.06	1.17	0.03	0.83	0.03	0	UNCHANGED	CYTOPLASMIQUE	Core
D9Q6N5_CORP1	Putative uncharacterized protein	2785.31	6	0.477114	-1.06759	-0.74	0.22	1.35	0.09	0.65	0.09	0	UNCHANGED	PSE	Core
D9Q6N8_CORP1	Methionine import ATP binding protein M	3041.96	14	0.704688	-0.504943	-0.35	0.13	1.17	0.06	0.83	0.06	0	UNCHANGED	CYTOPLASMIQUE	Core
D9Q6P0_CORP1	D methionine binding lipoprotein metQ O	4568.85	14	0.600496	-0.735774	-0.51	0.13	1.25	0.06	0.75	0.06	0	UNCHANGED	PSE	Core
D9Q6P2_CORP1	Manganese ABC transporter substrate bin	1444.48	14.5	0.733447	-0.447235	-0.31	0.3	1.15	0.14	0.85	0.14	0.03	UNCHANGED	PSE	Core
D9Q6P6_CORP1	DtxR family transcriptional regulator O	2371.28	7.5	0.511709	-0.966606	-0.67	0.19	1.32	0.08	0.68	0.08	0	UNCHANGED	CYTOPLASMIQUE	Core
D9Q6P7_CORP1	Putative tRNA cytidine 34 2 O methy	1924.41	8.5	0.486752	-1.03874	-0.72	0.23	1.34	0.1	0.66	0.1	0	UNCHANGED	CYTOPLASMIQUE	Core
D9Q6P8_CORP1	Bifunctional protein FolD	10168.9	14	0.677057	-0.562651	-0.39	0.1	1.19	0.05	0.81	0.05	0	UNCHANGED	CYTOPLASMIQUE	Core
D9Q6Q3_CORP1	Hemin binding periplasmic protein hmuT	529.87	16	0.810584	-0.302966	-0.21	0.18	1.1	0.09	0.9	0.09	0.01	UNCHANGED	PSE	Core
D9Q6Q7_CORP1	Isocitrate dehydrogenase NADP y	28508.6	42	0.748264	-0.418382	-0.29	0.06	1.14	0.03	0.86	0.03	0	UNCHANGED	CYTOPLASMIQUE	Core
D9Q6R0_CORP1	Endonuclease Exonuclease phosphatase fa	4144.75	21.5	0.704688	-0.504943	-0.35	0.17	1.18	0.08	0.82	0.08	0	UNCHANGED	CYTOPLASMIQUE	Core
D9Q6R2_CORP1	Tryptophan tRNA ligase er	13272.4	17.5	0.818731	-0.288539	-0.2	0.09	1.1	0.04	0.9	0.04	0	UNCHANGED	CYTOPLASMIQUE	Core
D9Q6R3_CORP1	Ribonuclease BN like family a	530.11	8	1.24608	0.317393	0.22	0.23	0.89	0.11	1.11	0.11	0.96	UNCHANGED	MEMBRANE	Core
D9Q6R6_CORP1	Putative uncharacterized protein	10723.9	18	0.548812	-0.865617	-0.6	0.09	1.29	0.04	0.71	0.04	0	UNCHANGED	CYTOPLASMIQUE	Core
D9Q6R8_CORP1	Uracil phosphoribosyltransferase	6010.76	9	0.548812	-0.865617	-0.6	0.13	1.29	0.06	0.71	0.06	0	UNCHANGED	CYTOPLASMIQUE	Core
D9Q6S0_CORP1	Phosphoglucomutase phosphomannomutase O	834.15	21.5	0.771052	-0.375101	-0.26	0.23	1.13	0.11	0.87	0.11	0.02	UNCHANGED	CYTOPLASMIQUE	Core
D9Q6S2_CORP1	Flavoprotein disulfide reductase	16892.2	23	0.690734	-0.533797	-0.37	0.06	1.18	0.03	0.82	0.03	0	UNCHANGED	CYTOPLASMIQUE	Core
D9Q6S3_CORP1	Pyruvate carboxylase erium	3082.51	53	0.690734	-0.533797	-0.37	0.09	1.18	0.04	0.82	0.04	0	UNCHANGED	CYTOPLASMIQUE	Core
D9Q6S6_CORP1	Acyl coenzyme A carboxylase a	30533.8	27.5	1.63232	0.706921	0.49	0.06	0.76	0.03	1.24	0.03	1	UNCHANGED	CYTOPLASMIQUE	Core
D9Q6S7_CORP1	Sulfurtransferase s	5084.87	22	1.97388	0.981033	0.68	0.14	0.67	0.06	1.33	0.06	1	UNCHANGED	CYTOPLASMIQUE	Core
D9Q6T0_CORP1	Putative uncharacterized protein	2023.9	7	0.606531	-0.721348	-0.5	0.24	1.25	0.11	0.75	0.11	0	UNCHANGED	CYTOPLASMIQUE	Shared
D9Q6T1_CORP1	Maf like protein Cp1002 0482	1351.96	5	0.501576	-0.99546	-0.69	0.43	1.33	0.19	0.67	0.19	0	UNCHANGED	CYTOPLASMIQUE	Core
D9Q6T2_CORP1	Ribokinase b	5644.6	8.5	0.496585	-1.00989	-0.7	0.15	1.34	0.07	0.66	0.07	0	UNCHANGED	CYTOPLASMIQUE	Core
D9Q6T5_CORP1	Propionyl CoA carboxylase beta chain 1	7525.24	25	1.11628	0.158696	0.11	0.1	0.94	0.05	1.06	0.05	0.98	UNCHANGED	PSE	Core
D9Q6T7_CORP1	Biotin Acetyl CoA carboxylase ligase	1493.49	12.5	0.612626	-0.706921	-0.49	0.22	1.24	0.1	0.76	0.1	0	UNCHANGED	CYTOPLASMIQUE	Core
D9Q6T9_CORP1	Phosphoribosyl amino imidazole carboxyl	2790.22	17.5	0.594521	-0.750201	-0.52	0.12	1.25	0.06	0.75	0.06	0	UNCHANGED	CYTOPLASMIQUE	Core
D9Q6U0_CORP1	N5 carboxyaminoimidazole ribonucleotide	3141.09	7	0.826959	-0.274112	-0.19	0.18	1.09	0.09	0.91	0.09	0.02	UNCHANGED	CYTOPLASMIQUE	Core
D9Q6U7_CORP1	Putative uncharacterized protein	2844.58	11.5	0.748264	-0.418382	-0.29	0.27	1.14	0.13	0.86	0.13	0.04	UNCHANGED	CYTOPLASMIQUE	Core
D9Q6U8_CORP1	Transcriptional regulator lytR yn	787.5	19	1.32313	0.403955	0.28	0.14	0.86	0.07	1.14	0.07	1	UNCHANGED	PSE	Core
D9Q6U9_CORP1	dTDP Rha alpha D GlcNAc pyrophosphate p	1542.67	14	1.2214	0.288539	0.2	0.22	0.9	0.11	1.1	0.11	0.96	UNCHANGED	CYTOPLASMIQUE	Core
D9Q6V6_CORP1	Phosphomannomutase ManB er	10957.2	17	0.631284	-0.66364	-0.46	0.07	1.23	0.04	0.77	0.04	0	UNCHANGED	CYTOPLASMIQUE	Core
D9Q6V8_CORP1	Mannose 6 phosphate isomerase manA	3098.09	17.5	0.606531	-0.721348	-0.5	0.13	1.25	0.06	0.75	0.06	0	UNCHANGED	CYTOPLASMIQUE	Shared
D9Q6W2_CORP1	Adenosylhomocysteinase eri	5036.51	20	0.677057	-0.562651	-0.39	0.13	1.19	0.06	0.81	0.06	0	UNCHANGED	CYTOPLASMIQUE	Core
D9Q6W4_CORP1	DNA binding response regulator mtrA OS	6431.55	8	0.802519	-0.317393	-0.22	0.12	1.11	0.06	0.89	0.06	0	UNCHANGED	CYTOPLASMIQUE	Core
D9Q6W8_CORP1	Ribosomal protein S30AE family protein	47138.3	13.5	1.39097	0.476089	0.33	0.08	0.83	0.04	1.17	0.04	1	UNCHANGED	CYTOPLASMIQUE	Core
D9Q6W9_CORP1	Protein translocase subunit SecA	13278	50.5	0.66365	-0.591505	-0.41	0.08	1.2	0.04	0.8	0.04	0	UNCHANGED	CYTOPLASMIQUE	Shared
D9Q6Z8_CORP1	Lon protease seudot	467.02	11	0.637628	-0.649213	-0.45	0.28	1.22	0.13	0.78	0.13	0	UNCHANGED	SECRETED	Core
D9Q701_CORP1	UPF0182 protein Cp1002 0552 a	3348.79	36.5	0.683861	-0.548224	-0.38	0.1	1.19	0.05	0.81	0.05	0	UNCHANGED	PSE	Core
D9Q717_CORP1	Methylmalonyl CoA carboxyltransferase 5	10172.9	22.5	1.30996	0.389528	0.27	0.15	0.87	0.07	1.13	0.07	1	UNCHANGED	CYTOPLASMIQUE	Core
D9Q719_CORP1	Putative uncharacterized protein	17226.2	5.5	2.15977	1.11088	0.77	0.23	0.63	0.1	1.37	0.1	1	UNCHANGED	CYTOPLASMIQUE	Core
D9Q723_CORP1	Inositol 1 monophosphatase ImpA y	2746.43	10.5	0.657047	-0.605932	-0.42	0.16	1.21	0.08	0.79	0.08	0	UNCHANGED	CYTOPLASMIQUE	Core
D9Q724_CORP1	Peptide chain release factor 2 yn	2091.61	20	0.600496	-0.735774	-0.51	0.19	1.25	0.09	0.75	0.09	0	UNCHANGED	CYTOPLASMIQUE	Shared
D9Q728_CORP1	Cell division ATP binding protein FtsE	12058.7	13	0.794534	-0.33182	-0.23	0.16	1.12	0.08	0.88	0.08	0	UNCHANGED	CYTOPLASMIQUE	Core
D9Q739_CORP1	Putative uncharacterized protein	30799.1	10	0.869358	-0.201977	-0.14	0.11	1.07	0.05	0.93	0.05	0.02	UNCHANGED	MEMBRANE	Core
D9Q743_CORP1	Cold shock protein B erium	1489.77	7	0.571209	-0.807909	-0.56	0.27	1.27	0.13	0.73	0.13	0	UNCHANGED	CYTOPLASMIQUE	Core
D9Q749_CORP1	Putative uncharacterized protein	1683.14	13	1.95424	0.966606	0.67	0.28	0.68	0.13	1.32	0.13	1	UNCHANGED	CYTOPLASMIQUE	Core
D9Q752_CORP1	Citrate synthase se	74969.5	22	1.63232	0.706921	0.49	0.06	0.76	0.03	1.24	0.03	1	UNCHANGED	CYTOPLASMIQUE	Core
D9Q757_CORP1	2 5 diketo D gluconic acid reductase A	13545.5	20	0.625002	-0.678067	-0.47	0.1	1.23	0.05	0.77	0.05	0	UNCHANGED	CYTOPLASMIQUE	Core
D9Q760_CORP1	Cation acetate symporter ActP yne	4858.05	11	1.19722	0.259685	0.18	0.2	0.91	0.1	1.09	0.1	0.95	UNCHANGED	MEMBRANE	Core
D9Q780_CORP1	Thymidylate synthase erium	4708.55	10.5	0.718924	-0.476089	-0.33	0.19	1.16	0.09	0.84	0.09	0	UNCHANGED	CYTOPLASMIQUE	Core
D9Q781_CORP1	3 phosphoadenosine 5 phosphate phosph	10046.2	11.5	0.618783	-0.692494	-0.48	0.09	1.24	0.04	0.76	0.04	0	UNCHANGED	CYTOPLASMIQUE	Core
D9Q787_CORP1	Glucose 6 phosphate isomerase yne	16542	25	0.88692	-0.173123	-0.12	0.09	1.06	0.04	0.94	0.04	0	UNCHANGED	CYTOPLASMIQUE	Core
D9Q788_CORP1	Succinate semialdehyde dehydrogenase N	3515.83	26.5	1.58407	0.66364	0.46	0.12	0.77	0.06	1.23	0.06	1	UNCHANGED	CYTOPLASMIQUE	Core
D9Q793_CORP1	Phosphoribosylglycinamide formyltransfe	4504.02	9.5	1.68203	0.750201	0.52	0.22	0.75	0.1	1.25	0.1	1	UNCHANGED	CYTOPLASMIQUE	Shared
D9Q794_CORP1	Bifunctional purine biosynthesis protei	10409	21	0.697676	-0.51937	-0.36	0.11	1.18	0.05	0.82	0.05	0	UNCHANGED	CYTOPLASMIQUE	Core
D9Q796_CORP1	Glutamate binding protein GluB yn	3543.34	16.5	0.606531	-0.721348	-0.5	0.13	1.25	0.06	0.75	0.06	0	UNCHANGED	PSE	Core
D9Q7A2_CORP1	30S ribosomal protein S18	39472.2	3.5	1.76827	0.822336	0.57	0.23	0.72	0.11	1.28	0.11	1	UNCHANGED	CYTOPLASMIQUE	Core
D9Q7A4_CORP1	50S ribosomal protein L33	35026.9	5	1.2586	0.33182	0.23	0.17	0.89	0.08	1.11	0.08	1	UNCHANGED	CYTOPLASMIQUE	Shared
D9Q7A5_CORP1	50S ribosomal protein L28	23240.6	8	1.1275	0.173123	0.12	0.13	0.94	0.07	1.06	0.07	0.96	UNCHANGED	CYTOPLASMIQUE	Shared
D9Q7A6_CORP1	50S ribosomal protein L31	84419.1	3.5	0.763379	-0.389528	-0.27	0.1	1.14	0.05	0.86	0.05	0	UNCHANGED	CYTOPLASMIQUE	Core
D9Q7A7_CORP1	50S ribosomal protein L32	69177.5	2.5	0.869358	-0.201977	-0.14	0.13	1.07	0.07	0.93	0.07	0.04	UNCHANGED	CYTOPLASMIQUE	Core
D9Q7A8_CORP1	Two component system response regulator	36652.1	12.5	1.69893	0.764628	0.53	0.1	0.74	0.05	1.26	0.05	1	UNCHANGED	CYTOPLASMIQUE	Core
D9Q7A9_CORP1	Two component system sensor kinase prot	839.56	19	1.61607	0.692494	0.48	0.27	0.77	0.13	1.23	0.13	1	UNCHANGED	PSE	Core
D9Q7B0_CORP1	Serine protease seu	3527.23	17	0.436049	-1.19744	-0.83	0.17	1.39	0.07	0.61	0.07	0	UNCHANGED	CYTOPLASMIQUE	Core
D9Q7B3_CORP1	Large conductance mechanosensitive chan	24324.5	5	1.16183	0.216404	0.15	0.13	0.92	0.06	1.08	0.06	1	UNCHANGED	MEMBRANE	Core
D9Q7B6_CORP1	UTP glucose 1 phosphate uridylyltransf	7356.45	12.5	0.491644	-1.02431	-0.71	0.16	1.34	0.07	0.66	0.07	0	UNCHANGED	CYTOPLASMIQUE	Core
D9Q7C5_CORP1	Putative uncharacterized protein	628.32	8	0.506617	-0.981033	-0.68	0.38	1.32	0.16	0.68	0.16	0	UNCHANGED	MEMBRANE	Core
D9Q7C7_CORP1	Methionine tRNA ligase er	7626.54	26.5	0.594521	-0.750201	-0.52	0.1	1.25	0.05	0.75	0.05	0	UNCHANGED	CYTOPLASMIQUE	Core
D9Q7C9_CORP1	Resuscitation promoting factor RpfB OS	386.07	11.5	0.618783	-0.692494	-0.48	0.46	1.23	0.21	0.77	0.21	0.04	UNCHANGED	SECRETED	Core
D9Q7D0_CORP1	Ribosomal RNA small subunit methyltrans	1326.57	12.5	1.89648	0.923325	0.64	0.27	0.69	0.12	1.31	0.12	1	UNCHANGED	CYTOPLASMIQUE	Shared
D9Q7D2_CORP1	ABC transporter ATP binding protein OS	576.81	20.5	1.28403	0.360674	0.25	0.28	0.88	0.14	1.12	0.14	0.95	UNCHANGED	CYTOPLASMIQUE	Core
D9Q7D3_CORP1	Antibiotic biosynthesis monooxygenase O	12505.4	7.5	0.486752	-1.03874	-0.72	0.47	1.34	0.2	0.66	0.2	0	UNCHANGED	CYTOPLASMIQUE	Core
D9Q7D4_CORP1	Transcriptional regulatory protein PvdS	4890.75	16.5	0.657047	-0.605932	-0.42	0.14	1.21	0.07	0.79	0.07	0	UNCHANGED	CYTOPLASMIQUE	Core
D9Q7D6_CORP1	Enoyl CoA hydratase erium	564.37	14.5	0.755784	-0.403955	-0.28	0.29	1.14	0.14	0.86	0.14	0.05	UNCHANGED	CYTOPLASMIQUE	Shared
D9Q7D7_CORP1	Putative uncharacterized protein	1218.44	15	0.794534	-0.33182	-0.23	0.2	1.11	0.1	0.89	0.1	0.02	UNCHANGED	CYTOPLASMIQUE	Core
D9Q7D8_CORP1	Glyceraldehyde 3 phosphate dehydrogenas	16713.7	19.5	1.64872	0.721348	0.5	0.13	0.76	0.06	1.24	0.06	1	UNCHANGED	CYTOPLASMIQUE	Core
D9Q7E0_CORP1	Proline iminopeptidase eri	9292.55	20	0.704688	-0.504943	-0.35	0.12	1.17	0.06	0.83	0.06	0	UNCHANGED	CYTOPLASMIQUE	Core
D9Q7E1_CORP1	Peptide chain release factor 3 yn	4085.95	25.5	1.68203	0.750201	0.52	0.21	0.75	0.1	1.25	0.1	1	UNCHANGED	CYTOPLASMIQUE	Core
D9Q7E4_CORP1	Peptidyl tRNA hydrolase er	2310.46	11	0.794534	-0.33182	-0.23	0.22	1.11	0.11	0.89	0.11	0.04	UNCHANGED	CYTOPLASMIQUE	Core
D9Q7E7_CORP1	Peptidyl tRNA hydrolase er	2094.07	9	0.444858	-1.16858	-0.81	0.33	1.38	0.14	0.62	0.14	0	UNCHANGED	CYTOPLASMIQUE	Core
D9Q7E8_CORP1	50S ribosomal protein L25	13498.2	8	1.33643	0.418382	0.29	0.13	0.86	0.06	1.14	0.06	1	UNCHANGED	CYTOPLASMIQUE	Core
D9Q7E9_CORP1	Pullulanase	973.01	22.5	0.71177	-0.490516	-0.34	0.15	1.17	0.07	0.83	0.07	0	UNCHANGED	CYTOPLASMIQUE	Shared
D9Q7F0_CORP1	Ribose phosphate pyrophosphokinase	27819	15.5	0.755784	-0.403955	-0.28	0.11	1.14	0.05	0.86	0.05	0	UNCHANGED	CYTOPLASMIQUE	Core
D9Q7F1_CORP1	Bifunctional protein GlmU	1969.37	25	0.631284	-0.66364	-0.46	0.12	1.23	0.06	0.77	0.06	0	UNCHANGED	CYTOPLASMIQUE	Core
D9Q7F5_CORP1	TetR family transcriptional regulator O	813.86	7.5	0.631284	-0.66364	-0.46	0.27	1.22	0.13	0.78	0.13	0	UNCHANGED	CYTOPLASMIQUE	Core
D9Q7F9_CORP1	LpqU family protein erium	467.51	10	0.657047	-0.605932	-0.42	0.33	1.21	0.16	0.79	0.16	0.01	UNCHANGED	SECRETED	Core
D9Q7G0_CORP1	Enolase berc	108929	22	1.52196	0.605932	0.42	0.06	0.79	0.03	1.21	0.03	1	UNCHANGED	CYTOPLASMIQUE	Core
D9Q7G3_CORP1	Ppx GppA phosphatase family a	713.3	11.5	0.748264	-0.418382	-0.29	0.23	1.15	0.11	0.85	0.11	0.02	UNCHANGED	CYTOPLASMIQUE	Core
D9Q7G7_CORP1	Transcription elongation factor GreA OS	38744.3	12	0.740818	-0.432809	-0.3	0.1	1.15	0.05	0.85	0.05	0	UNCHANGED	CYTOPLASMIQUE	Core
D9Q7G9_CORP1	Mycothiol conjugate amidase Mca y	1322.34	14.5	0.794534	-0.33182	-0.23	0.16	1.11	0.08	0.89	0.08	0	UNCHANGED	CYTOPLASMIQUE	Core
D9Q7H4_CORP1	Serine hydroxymethyltransferase y	51204.9	24.5	0.612626	-0.706921	-0.49	0.05	1.24	0.02	0.76	0.02	0	UNCHANGED	CYTOPLASMIQUE	Core
D9Q7H7_CORP1	Putative uncharacterized protein	1105.9	5.5	1.71601	0.779055	0.54	0.24	0.74	0.11	1.26	0.11	1	UNCHANGED	CYTOPLASMIQUE	Core
D9Q7I0_CORP1	Putative uncharacterized protein	3523.4	7.5	0.472367	-1.08202	-0.75	0.2	1.36	0.09	0.64	0.09	0	UNCHANGED	PSE	Shared
D9Q7I1_CORP1	Phosphinothricin acetyltransferase YwnH	3798.2	10.5	0.71177	-0.490516	-0.34	0.15	1.17	0.07	0.83	0.07	0	UNCHANGED	CYTOPLASMIQUE	Core
D9Q7I4_CORP1	Fumarate hydratase class II a	42646	26.5	0.869358	-0.201977	-0.14	0.06	1.07	0.03	0.93	0.03	0	UNCHANGED	CYTOPLASMIQUE	Core
D9Q7I5_CORP1	Fructose 1 6 bisphosphatase a	8626.74	15	0.740818	-0.432809	-0.3	0.09	1.15	0.04	0.85	0.04	0	UNCHANGED	CYTOPLASMIQUE	Core
D9Q7I6_CORP1	Putative uncharacterized protein	2084.64	10.5	1.53726	0.620359	0.43	0.39	0.79	0.18	1.21	0.18	0.97	UNCHANGED	MEMBRANE	Core
D9Q7I8_CORP1	4 hydroxy 3 methylbut 2 enyl diphosphat	3383.83	8	0.588605	-0.764628	-0.53	0.18	1.26	0.09	0.74	0.09	0	UNCHANGED	CYTOPLASMIQUE	Core
D9Q7J1_CORP1	GTP binding protein YchF e	13449.8	21.5	0.582748	-0.779055	-0.54	0.08	1.26	0.04	0.74	0.04	0	UNCHANGED	CYTOPLASMIQUE	Core
D9Q7K5_CORP1	Oligopeptide binding protein oppA	40589	36.5	1.39097	0.476089	0.33	0.06	0.84	0.03	1.16	0.03	1	UNCHANGED	PSE	Core
D9Q7L2_CORP1	GTP binding protein TypA BipA yne	4898.74	28	0.594521	-0.750201	-0.52	0.06	1.25	0.03	0.75	0.03	0	UNCHANGED	CYTOPLASMIQUE	Core
D9Q7L7_CORP1	N succinyldiaminopimelate aminotransfer	8892.76	16	0.677057	-0.562651	-0.39	0.19	1.19	0.09	0.81	0.09	0	UNCHANGED	CYTOPLASMIQUE	Core
D9Q7M1_CORP1	2 3 4 5 tetrahydropyridine 2 6 dicarbox	19268.6	14.5	0.697676	-0.51937	-0.36	0.09	1.18	0.05	0.82	0.05	0	UNCHANGED	CYTOPLASMIQUE	Core
D9Q7M4_CORP1	Succinyl diaminopimelate desuccinylase	3122.34	9.5	0.683861	-0.548224	-0.38	0.21	1.19	0.1	0.81	0.1	0	UNCHANGED	CYTOPLASMIQUE	Core
D9Q7M5_CORP1	Lysine decarboxylase erium	3593.51	11.5	0.66365	-0.591505	-0.41	0.1	1.2	0.05	0.8	0.05	0	UNCHANGED	CYTOPLASMIQUE	Core
D9Q7M6_CORP1	Dihydropteroate synthase e	389.33	17.5	0.559898	-0.836763	-0.58	0.26	1.28	0.12	0.72	0.12	0	UNCHANGED	CYTOPLASMIQUE	Core
D9Q7M9_CORP1	Putative uncharacterized protein	119012	3.5	0.57695	-0.793482	-0.55	0.18	1.27	0.09	0.73	0.09	0	UNCHANGED	CYTOPLASMIQUE	Core
D9Q7N0_CORP1	Ribosomal RNA methyltransferase y	6525.35	13	1.87761	0.908898	0.63	0.17	0.7	0.08	1.3	0.08	1	UNCHANGED	CYTOPLASMIQUE	Core
D9Q7N1_CORP1	Sucrose 6 phosphate hydrolase yne	7319.03	23	0.650509	-0.620359	-0.43	0.1	1.21	0.05	0.79	0.05	0	UNCHANGED	CYTOPLASMIQUE	Core
D9Q7N2_CORP1	Alpha acetolactate decarboxylase	1991.57	10	0.650509	-0.620359	-0.43	0.18	1.21	0.08	0.79	0.08	0	UNCHANGED	CYTOPLASMIQUE	Core
D9Q7N3_CORP1	Glycosyl transferase erium	2735.9	13	0.755784	-0.403955	-0.28	0.26	1.14	0.13	0.86	0.13	0.04	UNCHANGED	CYTOPLASMIQUE	Core
D9Q7N5_CORP1	O methyltransferase erium	2831.89	9.5	0.612626	-0.706921	-0.49	0.18	1.24	0.08	0.76	0.08	0	UNCHANGED	CYTOPLASMIQUE	Core
D9Q7N9_CORP1	Protein mrp	2230.48	12	1.2214	0.288539	0.2	0.19	0.9	0.09	1.1	0.09	0.97	UNCHANGED	CYTOPLASMIQUE	Core
D9Q7P1_CORP1	Magnesium transporter mgtE ac	1849.76	21.5	0.802519	-0.317393	-0.22	0.14	1.11	0.07	0.89	0.07	0	UNCHANGED	CYTOPLASMIQUE	Core
D9Q7P3_CORP1	2 oxoglutarate dehydrogenase E1 compone	19180.5	65.5	0.771052	-0.375101	-0.26	0.05	1.13	0.03	0.87	0.03	0	UNCHANGED	CYTOPLASMIQUE	Core
D9Q7P5_CORP1	Putative uncharacterized protein	6924.43	10.5	1.20925	0.274112	0.19	0.21	0.91	0.1	1.09	0.1	0.97	UNCHANGED	CYTOPLASMIQUE	Core
D9Q7P9_CORP1	Putative uncharacterized protein	7518.64	5.5	0.554327	-0.85119	-0.59	0.19	1.28	0.09	0.72	0.09	0	UNCHANGED	CYTOPLASMIQUE	Core
D9Q7Q4_CORP1	DEAD box helicase s	5478.66	25.5	0.631284	-0.66364	-0.46	0.1	1.23	0.05	0.77	0.05	0	UNCHANGED	CYTOPLASMIQUE	Core
D9Q7Q7_CORP1	Putative uncharacterized protein	928.51	3.5	0.559898	-0.836763	-0.58	0.25	1.28	0.12	0.72	0.12	0	UNCHANGED	MEMBRANE	Core
D9Q7R8_CORP1	Putative uncharacterized protein	17774.3	11.5	0.677057	-0.562651	-0.39	0.11	1.19	0.05	0.81	0.05	0	UNCHANGED	CYTOPLASMIQUE	Core
D9Q7S0_CORP1	Lactate utilization protein A yne	17160.3	16	0.600496	-0.735774	-0.51	0.1	1.25	0.05	0.75	0.05	0	UNCHANGED	CYTOPLASMIQUE	Core
D9Q7S2_CORP1	Arginine tRNA ligase eriu	9831.17	27	1.50682	0.591505	0.41	0.16	0.8	0.07	1.2	0.07	1	UNCHANGED	CYTOPLASMIQUE	Core
D9Q7S6_CORP1	Putative uncharacterized protein	679.16	13	0.71177	-0.490516	-0.34	0.29	1.17	0.14	0.83	0.14	0	UNCHANGED	CYTOPLASMIQUE	Core
D9Q7S8_CORP1	Transcription termination factor Rho OS	7181.64	26.5	0.594521	-0.750201	-0.52	0.08	1.25	0.04	0.75	0.04	0	UNCHANGED	CYTOPLASMIQUE	Shared
D9Q7S9_CORP1	Peptide chain release factor 1 yn	1425.12	17.5	0.554327	-0.85119	-0.59	0.13	1.29	0.06	0.71	0.06	0	UNCHANGED	CYTOPLASMIQUE	Core
D9Q7T1_CORP1	tRNA threonylcarbamoyladenosine biosynt	3882.38	9	0.637628	-0.649213	-0.45	0.27	1.22	0.13	0.78	0.13	0.01	UNCHANGED	CYTOPLASMIQUE	Core
D9Q7T4_CORP1	ATP synthase subunit a eri	8370.34	3	1.2586	0.33182	0.23	0.19	0.89	0.09	1.11	0.09	0.97	UNCHANGED	MEMBRANE	Core
D9Q7T6_CORP1	ATP synthase subunit b eri	11332.4	10.5	1.58407	0.66364	0.46	0.13	0.77	0.06	1.23	0.06	1	UNCHANGED	MEMBRANE	Shared
D9Q7T7_CORP1	ATP synthase subunit delta ac	44543.4	20.5	0.802519	-0.317393	-0.22	0.08	1.11	0.04	0.89	0.04	0	UNCHANGED	CYTOPLASMIQUE	Core
D9Q7T8_CORP1	ATP synthase subunit alpha ac	50757.4	26.5	1.56831	0.649213	0.45	0.07	0.78	0.03	1.22	0.03	1	UNCHANGED	CYTOPLASMIQUE	Core
D9Q7T9_CORP1	ATP synthase gamma chain e	20432.6	17.5	1.59999	0.678067	0.47	0.14	0.77	0.06	1.23	0.06	1	UNCHANGED	CYTOPLASMIQUE	Core
D9Q7U0_CORP1	ATP synthase subunit beta	58504.8	30	1.49182	0.577078	0.4	0.05	0.8	0.02	1.2	0.02	1	UNCHANGED	CYTOPLASMIQUE	Core
D9Q7U3_CORP1	Endonuclease NucS s	2434.09	14	0.677057	-0.562651	-0.39	0.19	1.19	0.09	0.81	0.09	0	UNCHANGED	CYTOPLASMIQUE	Core
D9Q7U4_CORP1	Methylmalonyl CoA epimerase a	671.04	6.5	0.472367	-1.08202	-0.75	0.33	1.36	0.14	0.64	0.14	0	UNCHANGED	CYTOPLASMIQUE	Core
D9Q7U9_CORP1	Ferric enterobactin transport ATP bindi	4320.85	12.5	0.67032	-0.577078	-0.4	0.17	1.2	0.08	0.8	0.08	0	UNCHANGED	CYTOPLASMIQUE	Core
D9Q7V1_CORP1	Putative uncharacterized protein	370.87	20	0.582748	-0.779055	-0.54	0.2	1.26	0.09	0.74	0.09	0	UNCHANGED	CYTOPLASMIQUE	Core
D9Q7V2_CORP1	Electron transfer flavo protein subunit	15215.8	13	0.606531	-0.721348	-0.5	0.13	1.24	0.06	0.76	0.06	0	UNCHANGED	CYTOPLASMIQUE	Core
D9Q7V3_CORP1	Electron transfer flavo protein subunit	17536.7	8.5	0.57695	-0.793482	-0.55	0.14	1.27	0.06	0.73	0.06	0	UNCHANGED	CYTOPLASMIQUE	Shared
D9Q7V4_CORP1	Cysteine desulfurase erium	1480.88	11.5	0.733447	-0.447235	-0.31	0.2	1.15	0.1	0.85	0.1	0	UNCHANGED	CYTOPLASMIQUE	Core
D9Q7V6_CORP1	tRNA specific 2 thiouridylase MnmA	905.37	14.5	0.477114	-1.06759	-0.74	0.24	1.35	0.1	0.65	0.1	0	UNCHANGED	CYTOPLASMIQUE	Core
D9Q7V7_CORP1	Putative uncharacterized protein	1535.7	18	0.559898	-0.836763	-0.58	0.2	1.28	0.09	0.72	0.09	0	UNCHANGED	CYTOPLASMIQUE	Shared
D9Q7V8_CORP1	DNA polymerase III subunit epsilon	1523.62	14	0.612626	-0.706921	-0.49	0.23	1.24	0.11	0.76	0.11	0	UNCHANGED	CYTOPLASMIQUE	Core
D9Q7V9_CORP1	DNA ligase b	1599.87	29.5	0.625002	-0.678067	-0.47	0.14	1.23	0.07	0.77	0.07	0	UNCHANGED	CYTOPLASMIQUE	Core
D9Q7W0_CORP1	Putative uncharacterized protein	11031	5.5	0.565525	-0.822336	-0.57	0.13	1.28	0.06	0.72	0.06	0	UNCHANGED	CYTOPLASMIQUE	Core
D9Q7W2_CORP1	Glutamyl tRNA Gln amidotransferase sub	13475.3	29.5	0.594521	-0.750201	-0.52	0.1	1.25	0.05	0.75	0.05	0	UNCHANGED	CYTOPLASMIQUE	Core
D9Q7W3_CORP1	Mycothiol acetyltransferase a	2849.23	5.5	0.650509	-0.620359	-0.43	0.38	1.21	0.18	0.79	0.18	0	UNCHANGED	CYTOPLASMIQUE	Core
D9Q7W9_CORP1	Iron 3 hydroxamate binding protein fh	5235.71	19	1.13883	0.18755	0.13	0.13	0.94	0.06	1.06	0.06	0.97	UNCHANGED	PSE	Core
D9Q7X1_CORP1	Aspartyl glutamyl tRNA Asn Gln amidotr	9318.35	26	0.657047	-0.605932	-0.42	0.08	1.21	0.04	0.79	0.04	0	UNCHANGED	CYTOPLASMIQUE	Core
D9Q7X2_CORP1	Aldo keto reductase erium	2035.98	16.5	0.718924	-0.476089	-0.33	0.19	1.16	0.09	0.84	0.09	0	UNCHANGED	CYTOPLASMIQUE	Core
D9Q7X6_CORP1	Putative uncharacterized protein	6516.52	12	0.878095	-0.18755	-0.13	0.14	1.06	0.07	0.94	0.07	0.05	UNCHANGED	MEMBRANE	Core
D9Q7X8_CORP1	Low molecular weight protein antigen 6	1360.27	8.5	1.44773	0.533797	0.37	0.3	0.82	0.15	1.18	0.15	0.99	UNCHANGED	MEMBRANE	Core
D9Q7Y1_CORP1	Ketol acid reductoisomerase a	2043.98	16	0.625002	-0.678067	-0.47	0.15	1.23	0.07	0.77	0.07	0	UNCHANGED	CYTOPLASMIQUE	Core
D9Q7Y5_CORP1	D 3 phosphoglycerate dehydrogenase	27949.8	27	0.704688	-0.504943	-0.35	0.06	1.18	0.03	0.82	0.03	0	UNCHANGED	CYTOPLASMIQUE	Core
D9Q7Z0_CORP1	2 hydroxyhepta 2 4 diene 1 7 dioate iso	3042.79	10	0.625002	-0.678067	-0.47	0.16	1.23	0.07	0.77	0.07	0	UNCHANGED	CYTOPLASMIQUE	Core
D9Q7Z1_CORP1	Menaquinone specific isochorismate synt	787.97	16	0.726149	-0.461662	-0.32	0.21	1.16	0.1	0.84	0.1	0	UNCHANGED	CYTOPLASMIQUE	Shared
D9Q7Z2_CORP1	Glutamate tRNA ligase eri	9393.34	28.5	0.644036	-0.634786	-0.44	0.08	1.21	0.04	0.79	0.04	0	UNCHANGED	CYTOPLASMIQUE	Core
D9Q801_CORP1	D alanine D alanine ligase a	10455.2	16	0.677057	-0.562651	-0.39	0.11	1.19	0.05	0.81	0.05	0	UNCHANGED	CYTOPLASMIQUE	Core
D9Q802_CORP1	Putative uncharacterized protein	858.5	13.5	1.97388	0.981033	0.68	0.33	0.67	0.14	1.33	0.14	1	UNCHANGED	SECRETED	Core
D9Q808_CORP1	Ribosomal RNA small subunit methyltrans	534.61	8	2.13828	1.09645	0.76	0.37	0.64	0.17	1.36	0.17	1	UNCHANGED	CYTOPLASMIQUE	Core
D9Q813_CORP1	Serine threonine protein kinase PknD OS	605.97	7	0.511709	-0.966606	-0.67	0.43	1.32	0.19	0.68	0.19	0.01	UNCHANGED	PSE	Shared
D9Q816_CORP1	DNA polymerase seud	3369.43	38	0.690734	-0.533797	-0.37	0.1	1.18	0.05	0.82	0.05	0	UNCHANGED	CYTOPLASMIQUE	Core
D9Q818_CORP1	30S ribosomal protein S1 e	58315.7	36	0.637628	-0.649213	-0.45	0.03	1.22	0.02	0.78	0.02	0	UNCHANGED	CYTOPLASMIQUE	Core
D9Q820_CORP1	Phosphotransferase system II Component	49710	18.5	1.28403	0.360674	0.25	0.09	0.88	0.04	1.12	0.04	1	UNCHANGED	PSE	Shared
D9Q824_CORP1	Stress related protein eri	11795.8	12	0.794534	-0.33182	-0.23	0.18	1.12	0.09	0.88	0.09	0	UNCHANGED	CYTOPLASMIQUE	Core
D9Q826_CORP1	DoxX family protein erium	41704.5	12	0.878095	-0.18755	-0.13	0.09	1.07	0.04	0.93	0.04	0	UNCHANGED	CYTOPLASMIQUE	Core
D9Q828_CORP1	UvrABC system protein A er	1010.23	48.5	1.1853	0.245258	0.17	0.13	0.92	0.06	1.08	0.06	0.99	UNCHANGED	CYTOPLASMIQUE	Core
D9Q829_CORP1	Translation initiation factor IF 3	2709.33	8	0.718924	-0.476089	-0.33	0.2	1.16	0.09	0.84	0.09	0	UNCHANGED	CYTOPLASMIQUE	Core
D9Q831_CORP1	50S ribosomal protein L20	22871.2	9	1.47698	0.562651	0.39	0.1	0.81	0.05	1.19	0.05	1	UNCHANGED	CYTOPLASMIQUE	Core
D9Q832_CORP1	Putative uncharacterized protein	13481.5	9	1.43333	0.51937	0.36	0.18	0.82	0.09	1.18	0.09	1	UNCHANGED	PSE	Core
D9Q834_CORP1	Phenylalanine tRNA ligase alpha subuni	2175.21	15	0.718924	-0.476089	-0.33	0.21	1.16	0.1	0.84	0.1	0	UNCHANGED	CYTOPLASMIQUE	Core
D9Q835_CORP1	Phenylalanine tRNA ligase beta subunit	6665.97	35.5	0.66365	-0.591505	-0.41	0.07	1.2	0.03	0.8	0.03	0	UNCHANGED	CYTOPLASMIQUE	Core
D9Q841_CORP1	Arginine repressor	2244.2	8	0.481909	-1.05317	-0.73	0.22	1.35	0.1	0.65	0.1	0	UNCHANGED	CYTOPLASMIQUE	Core
D9Q842_CORP1	Argininosuccinate synthase ac	13335.8	25	0.726149	-0.461662	-0.32	0.1	1.16	0.05	0.84	0.05	0	UNCHANGED	CYTOPLASMIQUE	Core
D9Q845_CORP1	Tyrosine tRNA ligase eriu	14531.3	17.5	0.625002	-0.678067	-0.47	0.12	1.23	0.06	0.77	0.06	0	UNCHANGED	CYTOPLASMIQUE	Core
D9Q846_CORP1	Tetratricopeptide TPR2 eri	8902.76	17.5	0.771052	-0.375101	-0.26	0.19	1.13	0.09	0.87	0.09	0.01	UNCHANGED	CYTOPLASMIQUE	Shared
D9Q847_CORP1	Haloacid dehalogenase HAD superfamily	3803.45	15	0.66365	-0.591505	-0.41	0.14	1.2	0.07	0.8	0.07	0	UNCHANGED	CYTOPLASMIQUE	Core
D9Q851_CORP1	DNA repair protein recN er	523.05	24.5	1.93479	0.952179	0.66	0.17	0.68	0.07	1.32	0.07	1	UNCHANGED	CYTOPLASMIQUE	Core
D9Q852_CORP1	Thiamin pyrophosphokinase catalytic do	4805.34	11	1.89648	0.923325	0.64	0.17	0.69	0.08	1.31	0.08	1	UNCHANGED	PSE	Core
D9Q853_CORP1	Putative uncharacterized protein	3477.71	16.5	0.697676	-0.51937	-0.36	0.19	1.18	0.09	0.82	0.09	0	UNCHANGED	PSE	Core
D9Q854_CORP1	ADP ribose pyrophosphatase ADPRase OS	472.62	7.5	0.571209	-0.807909	-0.56	0.41	1.27	0.19	0.73	0.19	0.01	UNCHANGED	CYTOPLASMIQUE	Core
D9Q856_CORP1	Chromosome partitioning ATPase protein	1311.45	10	1.2586	0.33182	0.23	0.22	0.89	0.11	1.11	0.11	1	UNCHANGED	CYTOPLASMIQUE	Core
D9Q861_CORP1	Adenosylmethionine 8 amino 7 oxononanoa	436.08	12.5	0.704688	-0.504943	-0.35	0.3	1.17	0.15	0.83	0.15	0.01	UNCHANGED	CYTOPLASMIQUE	Core
D9Q862_CORP1	ATP dependent dethiobiotin synthetase B	2236.46	7.5	0.449329	-1.15416	-0.8	0.2	1.38	0.08	0.62	0.08	0	UNCHANGED	CYTOPLASMIQUE	Core
D9Q864_CORP1	Pseudouridine synthase eri	2571.07	17.5	1.19722	0.259685	0.18	0.17	0.91	0.08	1.09	0.08	0.96	UNCHANGED	CYTOPLASMIQUE	Core
D9Q866_CORP1	GTPase Der b	2730.19	29	0.733447	-0.447235	-0.31	0.17	1.15	0.08	0.85	0.08	0	UNCHANGED	CYTOPLASMIQUE	Core
D9Q871_CORP1	Iron ABC transporter substrate binding	1977.02	17	1.47698	0.562651	0.39	0.27	0.81	0.13	1.19	0.13	0.98	UNCHANGED	PSE	Core
D9Q883_CORP1	Hydrolase alpha beta superfamily	2557.75	15.5	0.67032	-0.577078	-0.4	0.18	1.2	0.08	0.8	0.08	0	UNCHANGED	CYTOPLASMIQUE	Core
D9Q886_CORP1	Oxoglutarate dehydrogenase inhibitor OS	42598.1	11	0.677057	-0.562651	-0.39	0.13	1.19	0.06	0.81	0.06	0	UNCHANGED	CYTOPLASMIQUE	Core
D9Q887_CORP1	MerR family transcriptional regulator O	896.1	9.5	0.67032	-0.577078	-0.4	0.34	1.2	0.16	0.8	0.16	0	UNCHANGED	CYTOPLASMIQUE	Core
D9Q890_CORP1	Putative uncharacterized protein	4284.56	17	0.718924	-0.476089	-0.33	0.1	1.16	0.05	0.84	0.05	0	UNCHANGED	SECRETED	Core
D9Q895_CORP1	6 phosphogluconate dehydrogenase decar	21563.6	21	0.650509	-0.620359	-0.43	0.1	1.21	0.05	0.79	0.05	0	UNCHANGED	CYTOPLASMIQUE	Core
D9Q896_CORP1	Thioesterase seudot	44507.5	8	0.818731	-0.288539	-0.2	0.18	1.1	0.09	0.9	0.09	0.03	UNCHANGED	CYTOPLASMIQUE	Core
D9Q899_CORP1	NADH dehydrogenase	15916.2	22	1.46228	0.548224	0.38	0.06	0.81	0.03	1.19	0.03	1	UNCHANGED	PSE	Core
D9Q8A3_CORP1	Protein yceI seudot	1175.13	9	1.64872	0.721348	0.5	0.25	0.76	0.12	1.24	0.12	1	UNCHANGED	SECRETED	Core
D9Q8A5_CORP1	Putative uncharacterized protein	24085.2	9	0.637628	-0.649213	-0.45	0.17	1.22	0.08	0.78	0.08	0	UNCHANGED	CYTOPLASMIQUE	Core
D9Q8A6_CORP1	Polyprenol phosphate mannose synthase d	6440.15	16	0.631284	-0.66364	-0.46	0.12	1.23	0.06	0.77	0.06	0	UNCHANGED	CYTOPLASMIQUE	Core
D9Q8B0_CORP1	Precorrin 3B synthase eriu	3910.99	16	0.683861	-0.548224	-0.38	0.13	1.19	0.06	0.81	0.06	0	UNCHANGED	CYTOPLASMIQUE	Core
D9Q8B1_CORP1	Precorrin 8X methyl mutase ac	18309.5	12	1.19722	0.259685	0.18	0.17	0.91	0.08	1.09	0.08	0.97	UNCHANGED	CYTOPLASMIQUE	Core
D9Q8B3_CORP1	Precorrin 6A reductase eri	4365.72	12	0.810584	-0.302966	-0.21	0.18	1.1	0.09	0.9	0.09	0.02	UNCHANGED	CYTOPLASMIQUE	Core
D9Q8B7_CORP1	Dipeptidase pepE se	2304.02	16.5	1.61607	0.692494	0.48	0.31	0.76	0.15	1.24	0.15	1	UNCHANGED	CYTOPLASMIQUE	Core
D9Q8C3_CORP1	Pup protein ligase erium	751.44	21	1.39097	0.476089	0.33	0.22	0.84	0.11	1.16	0.11	1	UNCHANGED	CYTOPLASMIQUE	Core
D9Q8C7_CORP1	SAM dependent methyltransferase involve	3413.62	15	0.625002	-0.678067	-0.47	0.13	1.23	0.06	0.77	0.06	0	UNCHANGED	CYTOPLASMIQUE	Core
D9Q8C8_CORP1	M18 family aminopeptidase	5595.5	17	0.843665	-0.245258	-0.17	0.16	1.08	0.08	0.92	0.08	0.03	UNCHANGED	CYTOPLASMIQUE	Core
D9Q8D1_CORP1	Formate tetrahydrofolate ligase	7887.69	23	0.657047	-0.605932	-0.42	0.1	1.21	0.05	0.79	0.05	0	UNCHANGED	CYTOPLASMIQUE	Core
D9Q8D3_CORP1	Anaerobic C4 dicarboxylate transporter	1337.88	7	0.771052	-0.375101	-0.26	0.24	1.13	0.12	0.87	0.12	0.03	UNCHANGED	MEMBRANE	Shared
D9Q8D4_CORP1	ATP phosphoribosyltransferase yne	3869.42	17	1.30996	0.389528	0.27	0.21	0.87	0.1	1.13	0.1	1	UNCHANGED	CYTOPLASMIQUE	Core
D9Q8D9_CORP1	L cysteine 1D myo inositol 2 amino 2 de	2452.75	15.5	0.57695	-0.793482	-0.55	0.17	1.27	0.08	0.73	0.08	0	UNCHANGED	CYTOPLASMIQUE	Shared
D9Q8E3_CORP1	Dihydroorotate dehydrogenase quinone	3379.43	13.5	0.631284	-0.66364	-0.46	0.13	1.23	0.06	0.77	0.06	0	UNCHANGED	CYTOPLASMIQUE	Shared
D9Q8E6_CORP1	Phosphatidylethanolamine binding protei	5928.27	6.5	0.582748	-0.779055	-0.54	0.23	1.26	0.11	0.74	0.11	0	UNCHANGED	CYTOPLASMIQUE	Shared
D9Q8E8_CORP1	Dihydroxyacetone kinase family protein	10944.5	15	0.878095	-0.18755	-0.13	0.16	1.06	0.08	0.94	0.08	0.04	UNCHANGED	PSE	Core
D9Q8E9_CORP1	Dihydroxyacetone kinase subununit	2233.25	7	0.826959	-0.274112	-0.19	0.21	1.09	0.1	0.91	0.1	0.05	UNCHANGED	CYTOPLASMIQUE	Core
D9Q8F3_CORP1	Arginine ornithine transport system ATP	1479.63	15.5	1.69893	0.764628	0.53	0.21	0.74	0.1	1.26	0.1	1	UNCHANGED	CYTOPLASMIQUE	Core
D9Q8F4_CORP1	Methylmalonyl CoA mutase large subunit	5379.42	27	1.49182	0.577078	0.4	0.11	0.8	0.05	1.2	0.05	1	UNCHANGED	CYTOPLASMIQUE	Core
D9Q8F5_CORP1	Methylmalonyl CoA mutase small subunit	13427.8	24	1.13883	0.18755	0.13	0.1	0.94	0.05	1.06	0.05	0.99	UNCHANGED	CYTOPLASMIQUE	Core
D9Q8G2_CORP1	Ferrochelatase seud	739.51	14	0.794534	-0.33182	-0.23	0.23	1.11	0.11	0.89	0.11	0.03	UNCHANGED	CYTOPLASMIQUE	Core
D9Q8G5_CORP1	Aconitate hydratase erium	24923	42	0.755784	-0.403955	-0.28	0.05	1.14	0.02	0.86	0.02	0	UNCHANGED	CYTOPLASMIQUE	Shared
D9Q8G6_CORP1	HTH type transcriptional repressor AcnR	1202.19	12.5	2.117	1.08202	0.75	0.29	0.65	0.13	1.35	0.13	1	UNCHANGED	CYTOPLASMIQUE	Core
D9Q8G7_CORP1	Glutamine amidotransferase class I	1662.95	7.5	0.66365	-0.591505	-0.41	0.29	1.2	0.14	0.8	0.14	0	UNCHANGED	CYTOPLASMIQUE	Core
D9Q8G8_CORP1	UPF0237 protein Cp1002 1078 a	21744.2	2.5	0.677057	-0.562651	-0.39	0.35	1.19	0.16	0.81	0.16	0.01	UNCHANGED	CYTOPLASMIQUE	Core
D9Q8G9_CORP1	UPF0210 protein Cp1002 1079 a	5707.24	19.5	1.1853	0.245258	0.17	0.16	0.92	0.08	1.08	0.08	0.98	UNCHANGED	CYTOPLASMIQUE	Core
D9Q8H7_CORP1	Cysteine desulfurase erium	9689.63	20	0.697676	-0.51937	-0.36	0.13	1.18	0.06	0.82	0.06	0	UNCHANGED	CYTOPLASMIQUE	Core
D9Q8H8_CORP1	FeS assembly ATPase SufC e	17070.4	11.5	0.683861	-0.548224	-0.38	0.12	1.19	0.06	0.81	0.06	0	UNCHANGED	CYTOPLASMIQUE	Core
D9Q8H9_CORP1	FeS cluster assembly protein SufD	27431.5	21	1.32313	0.403955	0.28	0.1	0.86	0.05	1.14	0.05	1	UNCHANGED	CYTOPLASMIQUE	Core
D9Q8I0_CORP1	FeS cluster assembly protein sufB	10542.6	26	0.718924	-0.476089	-0.33	0.28	1.16	0.13	0.84	0.13	0.02	UNCHANGED	CYTOPLASMIQUE	Core
D9Q8I7_CORP1	Transketolase seudo	6636.6	35.5	0.726149	-0.461662	-0.32	0.07	1.16	0.04	0.84	0.04	0	UNCHANGED	CYTOPLASMIQUE	Core
D9Q8I9_CORP1	Glucose 6 phosphate 1 dehydrogenase OS	4151.23	24	0.625002	-0.678067	-0.47	0.1	1.23	0.05	0.77	0.05	0	UNCHANGED	CYTOPLASMIQUE	Core
D9Q8J0_CORP1	OxPP cycle protein opcA er	7522.19	18	0.690734	-0.533797	-0.37	0.1	1.18	0.05	0.82	0.05	0	UNCHANGED	CYTOPLASMIQUE	Core
D9Q8J1_CORP1	6 phosphogluconolactonase	5515	14	0.491644	-1.02431	-0.71	0.13	1.34	0.06	0.66	0.06	0	UNCHANGED	CYTOPLASMIQUE	Core
D9Q8J3_CORP1	Phosphoenolpyruvate carboxylase y	12781.1	48.5	1.20925	0.274112	0.19	0.06	0.91	0.03	1.09	0.03	1	UNCHANGED	CYTOPLASMIQUE	Core
D9Q8J4_CORP1	Triosephosphate isomerase	69536.7	18	0.895834	-0.158696	-0.11	0.06	1.05	0.03	0.95	0.03	0	UNCHANGED	CYTOPLASMIQUE	Core
D9Q8J5_CORP1	Phosphoglycerate kinase er	36185.1	26.5	1.28403	0.360674	0.25	0.13	0.88	0.06	1.12	0.06	1	UNCHANGED	CYTOPLASMIQUE	Core
D9Q8J6_CORP1	Glyceraldehyde 3 phosphate dehydrogenas	80573.5	22.5	1.07251	0.100989	0.07	0.06	0.96	0.03	1.04	0.03	0.98	UNCHANGED	CYTOPLASMIQUE	Core
D9Q8J7_CORP1	Putative sporulation transcription regu	1183.86	18	0.755784	-0.403955	-0.28	0.31	1.14	0.15	0.86	0.15	0.05	UNCHANGED	CYTOPLASMIQUE	Core
D9Q8J9_CORP1	UPF0042 nucleotide binding protein Cp10	11452.3	21.5	1.20925	0.274112	0.19	0.17	0.9	0.08	1.1	0.08	1	UNCHANGED	CYTOPLASMIQUE	Core
D9Q8K2_CORP1	6 7 dimethyl 8 ribityllumazine synthase	4145.71	7.5	0.486752	-1.03874	-0.72	0.22	1.34	0.1	0.66	0.1	0	UNCHANGED	CYTOPLASMIQUE	Core
D9Q8K4_CORP1	Riboflavin synthase alpha chain y	930.73	6	0.571209	-0.807909	-0.56	0.31	1.27	0.14	0.73	0.14	0	UNCHANGED	CYTOPLASMIQUE	Core
D9Q8K6_CORP1	Ribulose phosphate 3 epimerase yn	1139.6	7	0.755784	-0.403955	-0.28	0.26	1.14	0.13	0.86	0.13	0.01	UNCHANGED	CYTOPLASMIQUE	Core
D9Q8K7_CORP1	Ribosomal RNA small subunit methyltrans	3936.59	20.5	1.10517	0.14427	0.1	0.1	0.95	0.05	1.05	0.05	0.95	UNCHANGED	CYTOPLASMIQUE	Core
D9Q8K9_CORP1	Peptide deformylase erium	1395.17	7	1.80399	0.85119	0.59	0.51	0.72	0.22	1.28	0.22	1	UNCHANGED	CYTOPLASMIQUE	Core
D9Q8L1_CORP1	S adenosylmethionine synthase yne	1988.09	20	1.1853	0.245258	0.17	0.19	0.91	0.09	1.09	0.09	0.96	UNCHANGED	CYTOPLASMIQUE	Core
D9Q8L3_CORP1	DNA directed RNA polymerase subunit ome	10132.8	4.5	0.458406	-1.1253	-0.78	0.25	1.37	0.11	0.63	0.11	0	UNCHANGED	CYTOPLASMIQUE	Core
D9Q8L8_CORP1	Carbamoyl phosphate synthase large chai	4964.02	46	0.843665	-0.245258	-0.17	0.11	1.09	0.05	0.91	0.05	0	UNCHANGED	CYTOPLASMIQUE	Core
D9Q8L9_CORP1	Carbamoyl phosphate synthase small chai	5554.07	15	0.778801	-0.360674	-0.25	0.17	1.12	0.08	0.88	0.08	0	UNCHANGED	CYTOPLASMIQUE	Core
D9Q8M0_CORP1	Dihydroorotase seud	1839.16	24.5	0.657047	-0.605932	-0.42	0.12	1.21	0.06	0.79	0.06	0	UNCHANGED	CYTOPLASMIQUE	Core
D9Q8M1_CORP1	Aspartate carbamoyltransferase yn	371.33	17.5	0.726149	-0.461662	-0.32	0.31	1.16	0.15	0.84	0.15	0.03	UNCHANGED	CYTOPLASMIQUE	Core
D9Q8M2_CORP1	Bifunctional protein PyrR	1082.54	11.5	0.594521	-0.750201	-0.52	0.28	1.25	0.13	0.75	0.13	0	UNCHANGED	CYTOPLASMIQUE	Core
D9Q8M6_CORP1	Elongation factor P erium	30607.4	9.5	0.802519	-0.317393	-0.22	0.09	1.11	0.04	0.89	0.04	0	UNCHANGED	CYTOPLASMIQUE	Core
D9Q8M7_CORP1	Uncharacterized peptidase yqhT Metallo	27446.4	16.5	1.58407	0.66364	0.46	0.12	0.77	0.06	1.23	0.06	1	UNCHANGED	CYTOPLASMIQUE	Shared
D9Q8N1_CORP1	Chorismate synthase erium	2903.82	20.5	1.27125	0.346247	0.24	0.17	0.88	0.09	1.12	0.09	1	UNCHANGED	CYTOPLASMIQUE	Core
D9Q8N8_CORP1	Phosphotransferase enzyme family protei	1499.05	17.5	1.49182	0.577078	0.4	0.17	0.8	0.08	1.2	0.08	1	UNCHANGED	CYTOPLASMIQUE	Core
D9Q8N9_CORP1	Aspartate tRNA ligase eri	8875	29	0.697676	-0.51937	-0.36	0.1	1.18	0.05	0.82	0.05	0	UNCHANGED	CYTOPLASMIQUE	Core
D9Q8P0_CORP1	Zinc metallopeptidase eriu	2123.21	12.5	0.612626	-0.706921	-0.49	0.15	1.24	0.07	0.76	0.07	0	UNCHANGED	PSE	Shared
D9Q8P6_CORP1	L serine dehydratase erium	787.73	13.5	0.778801	-0.360674	-0.25	0.19	1.12	0.09	0.88	0.09	0	UNCHANGED	CYTOPLASMIQUE	Core
D9Q8Q0_CORP1	Histidine tRNA ligase eri	4144.87	28.5	0.843665	-0.245258	-0.17	0.12	1.08	0.06	0.92	0.06	0.01	UNCHANGED	CYTOPLASMIQUE	Core
D9Q8Q2_CORP1	Probable thiol peroxidase	89849.2	9	0.697676	-0.51937	-0.36	0.06	1.18	0.03	0.82	0.03	0	UNCHANGED	CYTOPLASMIQUE	Core
D9Q8Q3_CORP1	Peptidyl prolyl cis trans isomerase B O	6363.67	11	0.755784	-0.403955	-0.28	0.14	1.14	0.07	0.86	0.07	0	UNCHANGED	PSE	Core
D9Q8Q9_CORP1	Protein translocase subunit SecD	1521.09	15.5	1.61607	0.692494	0.48	0.18	0.76	0.09	1.24	0.09	1	UNCHANGED	PSE	Shared
D9Q8R4_CORP1	Probable transcriptional regulatory pro	5667.73	14	0.527292	-0.923325	-0.64	0.23	1.31	0.1	0.69	0.1	0	UNCHANGED	CYTOPLASMIQUE	Core
D9Q8R8_CORP1	6 carboxyhexanoate CoA ligase yn	4618.69	15	0.582748	-0.779055	-0.54	0.15	1.26	0.07	0.74	0.07	0	UNCHANGED	CYTOPLASMIQUE	Core
D9Q8S4_CORP1	Hit Histidine triad family protein OS	2212.25	9.5	0.543351	-0.880044	-0.61	0.22	1.29	0.1	0.71	0.1	0	UNCHANGED	CYTOPLASMIQUE	Core
D9Q8S5_CORP1	Threonine tRNA ligase eri	5451.15	36.5	0.852144	-0.230831	-0.16	0.09	1.08	0.05	0.92	0.05	0	UNCHANGED	CYTOPLASMIQUE	Core
D9Q8S6_CORP1	Dyp type peroxidase family protein	1180.79	24	1.40495	0.490516	0.34	0.26	0.83	0.12	1.17	0.12	0.99	UNCHANGED	CYTOPLASMIQUE	Core
D9Q8S7_CORP1	Lipoprotein	37673.4	12	1.44773	0.533797	0.37	0.09	0.82	0.04	1.18	0.04	1	UNCHANGED	PSE	Core
D9Q8T2_CORP1	Chlorite dismutase	36674.1	20	1.71601	0.779055	0.54	0.09	0.74	0.04	1.26	0.04	1	UNCHANGED	CYTOPLASMIQUE	Core
D9Q8T3_CORP1	Putative uncharacterized protein	1247.22	7.5	1.69893	0.764628	0.53	0.42	0.74	0.18	1.26	0.18	0.98	UNCHANGED	CYTOPLASMIQUE	Core
D9Q8T5_CORP1	1 deoxy D xylulose 5 phosphate synthase	2183.21	31.5	0.771052	-0.375101	-0.26	0.13	1.13	0.07	0.87	0.07	0	UNCHANGED	CYTOPLASMIQUE	Core
D9Q8T6_CORP1	RNA methyltransferase TrmA family	325.54	13.5	0.532592	-0.908898	-0.63	0.34	1.3	0.15	0.7	0.15	0	UNCHANGED	CYTOPLASMIQUE	Core
D9Q8T8_CORP1	Putative uncharacterized protein	1693.61	11	1.97388	0.981033	0.68	0.24	0.67	0.11	1.33	0.11	1	UNCHANGED	CYTOPLASMIQUE	Core
D9Q8T9_CORP1	Deoxyuridine 5 triphosphate nucleotido	7379.32	8.5	0.501576	-0.99546	-0.69	0.29	1.33	0.12	0.67	0.12	0	UNCHANGED	CYTOPLASMIQUE	Core
D9Q8U0_CORP1	Putative uncharacterized protein	968.42	4	1.58407	0.66364	0.46	0.42	0.78	0.2	1.22	0.2	0.98	UNCHANGED	MEMBRANE	Shared
D9Q8U1_CORP1	Putative uncharacterized protein	1316.34	7	0.463013	-1.11088	-0.77	0.45	1.36	0.19	0.64	0.19	0	UNCHANGED	CYTOPLASMIQUE	Core
D9Q8U2_CORP1	Polyphosphate glucokinase	5342.55	10.5	0.697676	-0.51937	-0.36	0.17	1.18	0.08	0.82	0.08	0	UNCHANGED	CYTOPLASMIQUE	Core
D9Q8U3_CORP1	RNA polymerase sigma factor a	3408.18	21.5	1.85893	0.894471	0.62	0.12	0.7	0.05	1.3	0.05	1	UNCHANGED	CYTOPLASMIQUE	Core
D9Q8U6_CORP1	Putative uncharacterized protein	1676.76	7	0.436049	-1.19744	-0.83	0.5	1.39	0.21	0.61	0.21	0.01	UNCHANGED	CYTOPLASMIQUE	Shared
D9Q8V0_CORP1	RNA polymerase sigma factor a	1047.88	16	0.677057	-0.562651	-0.39	0.18	1.19	0.09	0.81	0.09	0	UNCHANGED	CYTOPLASMIQUE	Core
D9Q8V1_CORP1	Diphtheria toxin repressor ac	45064.5	16.5	1.58407	0.66364	0.46	0.09	0.77	0.04	1.23	0.04	1	UNCHANGED	CYTOPLASMIQUE	Core
D9Q8V2_CORP1	UDP glucose 4 epimerase er	21657	17.5	0.67032	-0.577078	-0.4	0.1	1.2	0.05	0.8	0.05	0	UNCHANGED	CYTOPLASMIQUE	Core
D9Q8V4_CORP1	Proteasome assembly chaperones 2 PAC2	685.43	11	0.496585	-1.00989	-0.7	0.3	1.33	0.13	0.67	0.13	0	UNCHANGED	CYTOPLASMIQUE	Core
D9Q8V5_CORP1	Alkyl hydroperoxide reductase AhpD	80222.6	12.5	1.09417	0.129843	0.09	0.07	0.96	0.03	1.04	0.03	0.99	UNCHANGED	CYTOPLASMIQUE	Core
D9Q8V6_CORP1	Alkyl hydroperoxide reductase subunit C	33130.1	14	1.91554	0.937752	0.65	0.16	0.69	0.07	1.31	0.07	1	UNCHANGED	CYTOPLASMIQUE	Core
D9Q8W0_CORP1	Transcriptional repressor NrdR yn	2214.19	9	1.44773	0.533797	0.37	0.3	0.82	0.14	1.18	0.14	0.99	UNCHANGED	CYTOPLASMIQUE	Shared
D9Q8W3_CORP1	Galactitol utilization operon repressor	10063.7	15	1.20925	0.274112	0.19	0.18	0.91	0.09	1.09	0.09	0.96	UNCHANGED	CYTOPLASMIQUE	Core
D9Q8W4_CORP1	Phosphoenolpyruvate protein phosphotran	27878.1	29	0.852144	-0.230831	-0.16	0.07	1.08	0.04	0.92	0.04	0	UNCHANGED	CYTOPLASMIQUE	Core
D9Q8W9_CORP1	Phosphocarrier protein HPr ac	36269.2	3.5	1.39097	0.476089	0.33	0.11	0.84	0.05	1.16	0.05	1	UNCHANGED	CYTOPLASMIQUE	Core
D9Q8X3_CORP1	GTPase HflX	760.86	22	0.618783	-0.692494	-0.48	0.21	1.23	0.1	0.77	0.1	0	UNCHANGED	CYTOPLASMIQUE	Core
D9Q8X4_CORP1	Putative uncharacterized protein	2408.27	7	0.444858	-1.16858	-0.81	0.33	1.38	0.14	0.62	0.14	0	UNCHANGED	CYTOPLASMIQUE	Core
D9Q8X6_CORP1	Diaminopimelate epimerase	3822.71	9.5	0.637628	-0.649213	-0.45	0.2	1.22	0.09	0.78	0.09	0	UNCHANGED	CYTOPLASMIQUE	Core
D9Q8X8_CORP1	Putative uncharacterized protein	442.34	12	0.71177	-0.490516	-0.34	0.23	1.17	0.11	0.83	0.11	0.01	UNCHANGED	CYTOPLASMIQUE	Core
D9Q8X9_CORP1	Putative uncharacterized protein	28382.2	28	0.810584	-0.302966	-0.21	0.11	1.1	0.06	0.9	0.06	0	UNCHANGED	CYTOPLASMIQUE	Core
D9Q8Y1_CORP1	Dimethylallyl adenosine tRNA methylthi	357.09	21.5	0.548812	-0.865617	-0.6	0.27	1.29	0.12	0.71	0.12	0	UNCHANGED	CYTOPLASMIQUE	Core
D9Q8Y3_CORP1	Protein RecA seudot	10572.1	22.5	0.704688	-0.504943	-0.35	0.1	1.17	0.05	0.83	0.05	0	UNCHANGED	CYTOPLASMIQUE	Core
D9Q8Y8_CORP1	Phage shock protein A IM30	25919.4	20.5	0.522046	-0.937752	-0.65	0.07	1.32	0.03	0.68	0.03	0	UNCHANGED	CYTOPLASMIQUE	Core
D9Q8Z7_CORP1	Putative uncharacterized protein	338.24	11	0.778801	-0.360674	-0.25	0.25	1.13	0.12	0.87	0.12	0.03	UNCHANGED	CYTOPLASMIQUE	Core
D9Q8Z9_CORP1	Dihydrodipicolinate synthase	7808.15	14	0.740818	-0.432809	-0.3	0.16	1.15	0.08	0.85	0.08	0	UNCHANGED	CYTOPLASMIQUE	Core
D9Q902_CORP1	Polyribonucleotide nucleotidyltransfera	26710.7	44.5	0.683861	-0.548224	-0.38	0.05	1.19	0.03	0.81	0.03	0	UNCHANGED	CYTOPLASMIQUE	Core
D9Q904_CORP1	30S ribosomal protein S15	77045.4	6	1.33643	0.418382	0.29	0.11	0.86	0.05	1.14	0.05	1	UNCHANGED	CYTOPLASMIQUE	Core
D9Q905_CORP1	Pyrimidine specific ribonucleoside hydr	8386.93	9	0.543351	-0.880044	-0.61	0.17	1.29	0.08	0.71	0.08	0	UNCHANGED	CYTOPLASMIQUE	Core
D9Q906_CORP1	Riboflavin biosynthesis protein ribF OS	1142.3	14	0.810584	-0.302966	-0.21	0.15	1.1	0.08	0.9	0.08	0.01	UNCHANGED	CYTOPLASMIQUE	Core
D9Q912_CORP1	Ribosome binding factor A	35736.7	11	0.71177	-0.490516	-0.34	0.14	1.17	0.07	0.83	0.07	0	UNCHANGED	CYTOPLASMIQUE	Core
D9Q913_CORP1	Translation initiation factor IF 2	10185.6	32	0.794534	-0.33182	-0.23	0.07	1.12	0.04	0.88	0.04	0	UNCHANGED	CYTOPLASMIQUE	Core
D9Q915_CORP1	Transcription elongation protein	3684.88	17	0.718924	-0.476089	-0.33	0.19	1.16	0.09	0.84	0.09	0	UNCHANGED	CYTOPLASMIQUE	Core
D9Q916_CORP1	Ribosome maturation factor RimP y	1112.36	3	0.637628	-0.649213	-0.45	0.31	1.22	0.14	0.78	0.14	0	UNCHANGED	CYTOPLASMIQUE	Core
D9Q918_CORP1	Proline tRNA ligase erium	8226.83	30	0.690734	-0.533797	-0.37	0.11	1.18	0.05	0.82	0.05	0	UNCHANGED	CYTOPLASMIQUE	Shared
D9Q920_CORP1	Uroporphyrinogen III methylase yn	980.03	8	0.537944	-0.894471	-0.62	0.31	1.3	0.14	0.7	0.14	0	UNCHANGED	CYTOPLASMIQUE	Core
D9Q925_CORP1	Cob I yrinic acid a c diamide adenosy	16455.7	14	2.117	1.08202	0.75	0.15	0.64	0.07	1.36	0.07	1	UNCHANGED	CYTOPLASMIQUE	Core
D9Q928_CORP1	Probable malate quinone oxidoreductase	28995.9	29.5	0.810584	-0.302966	-0.21	0.1	1.1	0.05	0.9	0.05	0	UNCHANGED	CYTOPLASMIQUE	Core
D9Q929_CORP1	Mycothione glutathione reductase	7195.19	18	1.20925	0.274112	0.19	0.13	0.91	0.07	1.09	0.07	1	UNCHANGED	CYTOPLASMIQUE	Core
F9Y2X3_CORP1	Invasion associated protein p60 y	7046.85	25	0.657047	-0.605932	-0.42	0.22	1.21	0.1	0.79	0.1	0	UNCHANGED	CYTOPLASMIQUE	Core
GLGE_CORP1	Alpha 1 4 glucan maltose 1 phosphate malt	2644.02	22.5	0.67032	-0.577078	-0.4	0.13	1.2	0.06	0.8	0.06	0	UNCHANGED	CYTOPLASMIQUE	Core
(b) Core-genome analysis of 15 strains of C. pseudotuberculosis: shared = present in two or more strains; core = present in 15 strains of C. pseudotuberculosis

## Sheet: Plan3
Accession	Description	Score	Peptides	DETACT:SNOX_Ratio	DETACT:SNOX_Log(2)Ratio	DETACT:SNOX_Log(e)Ratio	DETACT:SNOX_Log(e)StdDev	CTDETA_Rel Profile	CTDETA_Rel Profile SD	SNOX_Rel Profile	SNOX_Rel Profile SD	DETACT:SNOX__P	TAG if Fold 1.2	SurfG Prediction	Core genome
D9Q375_CORP1	Methionine aminopeptidase	4047.09	9.5	0.559898	-0.836763	-0.58	0.14	1.28	0.07	0.72	0.07	0	UNCHANGED	CYTOPLASMIQUE	Core
D9Q377_CORP1	4 hydroxy 3 methylbut 2 en 1 yl diphosp	4629.38	22	0.631284	-0.66364	-0.46	0.11	1.23	0.05	0.77	0.05	0	UNCHANGED	CYTOPLASMIQUE	Core
D9Q381_CORP1	Putative uncharacterized protein	10227.3	4	0.625002	-0.678067	-0.47	0.17	1.23	0.08	0.77	0.08	0	UNCHANGED	MEMBRANE	Core
D9Q383_CORP1	Ribosome recycling factor	31636.8	13	2.2034	1.13973	0.79	0.13	0.63	0.06	1.37	0.06	1	UNCHANGED	CYTOPLASMIQUE	Core
D9Q385_CORP1	Elongation factor Ts erium	62946.7	24	1.36343	0.447235	0.31	0.06	0.85	0.03	1.15	0.03	1	UNCHANGED	CYTOPLASMIQUE	Core
D9Q386_CORP1	30S ribosomal protein S2 e	72923.4	19.5	1.78604	0.836763	0.58	0.07	0.72	0.03	1.28	0.03	1	UNCHANGED	CYTOPLASMIQUE	Core
D9Q391_CORP1	Putative uncharacterized protein	6857.03	6	0.57695	-0.793482	-0.55	0.2	1.27	0.09	0.73	0.09	0	UNCHANGED	CYTOPLASMIQUE	Core
D9Q393_CORP1	Signal peptidase I erium p	635.92	12	1.53726	0.620359	0.43	0.34	0.79	0.16	1.21	0.16	0.98	UNCHANGED	MEMBRANE	Shared
D9Q394_CORP1	50S ribosomal protein L19	10454.9	8	1.47698	0.562651	0.39	0.16	0.81	0.08	1.19	0.08	1	UNCHANGED	CYTOPLASMIQUE	Core
D9Q398_CORP1	tRNA guanine N 1 methyltransferase	951.3	16.5	0.704688	-0.504943	-0.35	0.22	1.17	0.11	0.83	0.11	0	UNCHANGED	CYTOPLASMIQUE	Core
D9Q399_CORP1	Ribosome maturation factor RimM y	1078.46	10	0.644036	-0.634786	-0.44	0.2	1.21	0.09	0.79	0.09	0	UNCHANGED	CYTOPLASMIQUE	Core
D9Q3A1_CORP1	30S ribosomal protein S16	55491.6	8.5	0.543351	-0.880044	-0.61	0.09	1.29	0.04	0.71	0.04	0	UNCHANGED	CYTOPLASMIQUE	Core
D9Q3A2_CORP1	Signal recognition particle protein OS	4563.34	30	0.810584	-0.302966	-0.21	0.11	1.1	0.06	0.9	0.06	0	UNCHANGED	CYTOPLASMIQUE	Core
D9Q3A4_CORP1	Nitrogen regulatory protein P II	10551.5	5	0.554327	-0.85119	-0.59	0.18	1.29	0.08	0.71	0.08	0	UNCHANGED	CYTOPLASMIQUE	Core
D9Q3A5_CORP1	Signal recognition particle receptor Ft	4192.94	20.5	0.66365	-0.591505	-0.41	0.14	1.2	0.07	0.8	0.07	0	UNCHANGED	PSE	Core
D9Q3A8_CORP1	Na alanine symporter family yneb	1958.2	10.5	0.740818	-0.432809	-0.3	0.18	1.15	0.09	0.85	0.09	0	UNCHANGED	MEMBRANE	Core
D9Q3B2_CORP1	Putative uncharacterized protein	13963.9	17	0.565525	-0.822336	-0.57	0.12	1.28	0.05	0.72	0.05	0	UNCHANGED	CYTOPLASMIQUE	Core
D9Q3B4_CORP1	Glutamate dehydrogenase er	11866.7	25	0.559898	-0.836763	-0.58	0.09	1.28	0.04	0.72	0.04	0	UNCHANGED	CYTOPLASMIQUE	Shared
D9Q3B5_CORP1	Glycerate kinase erium pse	822.99	7	0.554327	-0.85119	-0.59	0.24	1.29	0.11	0.71	0.11	0	UNCHANGED	CYTOPLASMIQUE	Core
D9Q3B9_CORP1	Phosphorylase erium pseudo	4712.91	45	1.17351	0.230831	0.16	0.11	0.92	0.05	1.08	0.05	1	UNCHANGED	CYTOPLASMIQUE	Core
D9Q3C0_CORP1	Putative uncharacterized protein	1647.38	5.5	0.600496	-0.735774	-0.51	0.22	1.25	0.1	0.75	0.1	0	UNCHANGED	SECRETED	Shared
D9Q3C1_CORP1	Pyruvate kinase erium pseu	27634.2	25.5	1.15027	0.201977	0.14	0.07	0.93	0.03	1.07	0.03	1	UNCHANGED	CYTOPLASMIQUE	Core
D9Q3C8_CORP1	1 5 phosphoribosyl 5 5 phosphoribos	2371.93	13	2.29332	1.19744	0.83	0.29	0.61	0.12	1.39	0.12	1	UNCHANGED	CYTOPLASMIQUE	Core
D9Q3D3_CORP1	Histidinol phosphate aminotransferase O	1297.45	16	0.740818	-0.432809	-0.3	0.24	1.15	0.11	0.85	0.11	0.01	UNCHANGED	CYTOPLASMIQUE	Core
D9Q3D7_CORP1	Putative uncharacterized protein	9610.35	6	0.818731	-0.288539	-0.2	0.13	1.1	0.07	0.9	0.07	0	UNCHANGED	PSE	Core
D9Q3D9_CORP1	Glycogen debranching protein yneb	1762.46	36	0.771052	-0.375101	-0.26	0.18	1.13	0.09	0.87	0.09	0	UNCHANGED	CYTOPLASMIQUE	Core
D9Q3E0_CORP1	DNA polymerase III PolC er	744.73	12	0.582748	-0.779055	-0.54	0.22	1.26	0.1	0.74	0.1	0	UNCHANGED	CYTOPLASMIQUE	Core
D9Q3E2_CORP1	RelA SpoT domain containing protein OS	590.13	14.5	0.786628	-0.346247	-0.24	0.28	1.12	0.13	0.88	0.13	0.05	UNCHANGED	CYTOPLASMIQUE	Core
D9Q3E7_CORP1	Threonine dehydratase eriu	1389.2	21.5	0.657047	-0.605932	-0.42	0.19	1.21	0.09	0.79	0.09	0.01	UNCHANGED	CYTOPLASMIQUE	Shared
D9Q3E8_CORP1	DNA polymerase III subunit alpha	363.37	58	1.1275	0.173123	0.12	0.1	0.94	0.05	1.06	0.05	0.98	UNCHANGED	CYTOPLASMIQUE	Core
D9Q3F3_CORP1	Putative uncharacterized protein	1161.52	10	0.477114	-1.06759	-0.74	0.18	1.35	0.08	0.65	0.08	0	UNCHANGED	SECRETED	Core
D9Q3F9_CORP1	Antigen 84 erium pseudotub	26297.8	21	1.55271	0.634786	0.44	0.08	0.78	0.04	1.22	0.04	1	UNCHANGED	CYTOPLASMIQUE	Core
D9Q3G1_CORP1	Cell division protein sepF ynebac	8038.91	11.5	0.491644	-1.02431	-0.71	0.16	1.34	0.07	0.66	0.07	0	UNCHANGED	CYTOPLASMIQUE	Core
D9Q3G3_CORP1	Cell division protein FtsZ ynebac	37385.3	23	0.697676	-0.51937	-0.36	0.06	1.18	0.03	0.82	0.03	0	UNCHANGED	CYTOPLASMIQUE	Core
D9Q3G6_CORP1	UDP N acetylglucosamine N acetylmuramy	1791.74	16	1.17351	0.230831	0.16	0.18	0.92	0.09	1.08	0.09	0.96	UNCHANGED	CYTOPLASMIQUE	Core
D9Q3H0_CORP1	UDP N acetylmuramoyl tripeptide D alan	377.64	16.5	1.39097	0.476089	0.33	0.24	0.84	0.12	1.16	0.12	1	UNCHANGED	CYTOPLASMIQUE	Core
D9Q3H1_CORP1	UDP N acetylmuramoyl L alanyl D glutama	3120.38	18	0.718924	-0.476089	-0.33	0.16	1.16	0.08	0.84	0.08	0	UNCHANGED	CYTOPLASMIQUE	Core
D9Q3I5_CORP1	Phospho 2 dehydro 3 deoxyheptonate aldo	2166.16	27	0.810584	-0.302966	-0.21	0.17	1.1	0.09	0.9	0.09	0	UNCHANGED	CYTOPLASMIQUE	Shared
D9Q3I8_CORP1	1 acyl sn glycerol 3 phosphate acyltran	8078.4	17	1.46228	0.548224	0.38	0.15	0.81	0.07	1.19	0.07	1	UNCHANGED	CYTOPLASMIQUE	Shared
D9Q3I9_CORP1	Glucose kinase erium pseud	619.66	8.5	0.606531	-0.721348	-0.5	0.38	1.24	0.18	0.76	0.18	0	UNCHANGED	CYTOPLASMIQUE	Core
D9Q3J1_CORP1	Cell wall peptidase NlpC P60 protein OS	1654.89	12	0.477114	-1.06759	-0.74	0.15	1.35	0.07	0.65	0.07	0	UNCHANGED	SECRETED	Core
D9Q3J5_CORP1	Ubiquinol cytochrome C reductase cytoch	5819.09	17.5	1.23368	0.302966	0.21	0.18	0.9	0.09	1.1	0.09	0.99	UNCHANGED	MEMBRANE	Core
D9Q3K0_CORP1	Cytochrome c oxidase subunit II y	9032.85	8.5	0.683861	-0.548224	-0.38	0.12	1.19	0.06	0.81	0.06	0	UNCHANGED	PSE	Core
D9Q3K2_CORP1	Iron sulfur cluster insertion protein e	4436.95	6.5	0.582748	-0.779055	-0.54	0.25	1.26	0.11	0.74	0.11	0	UNCHANGED	CYTOPLASMIQUE	Core
D9Q3K3_CORP1	Putative uncharacterized protein	4454.27	7.5	0.644036	-0.634786	-0.44	0.19	1.21	0.09	0.79	0.09	0	UNCHANGED	MEMBRANE	Core
D9Q3K8_CORP1	Probable cytosol aminopeptidase y	31107.8	24	0.786628	-0.346247	-0.24	0.05	1.12	0.03	0.88	0.03	0	UNCHANGED	CYTOPLASMIQUE	Core
D9Q3L0_CORP1	Glycine cleavage system P protein OS Co	10820.6	37.5	1.76827	0.822336	0.57	0.09	0.72	0.04	1.28	0.04	1	UNCHANGED	CYTOPLASMIQUE	Core
D9Q3L1_CORP1	Aminomethyltransferase eri	20774	21.5	0.548812	-0.865617	-0.6	0.08	1.29	0.04	0.71	0.04	0	UNCHANGED	CYTOPLASMIQUE	Core
D9Q3L2_CORP1	Glycine cleavage system H protein OS Co	75485.6	4	1.36343	0.447235	0.31	0.08	0.85	0.04	1.15	0.04	1	UNCHANGED	CYTOPLASMIQUE	Core
D9Q3L5_CORP1	Lipoyl synthase erium pseu	2719.27	16	0.565525	-0.822336	-0.57	0.16	1.28	0.07	0.72	0.07	0	UNCHANGED	CYTOPLASMIQUE	Core
D9Q3L6_CORP1	Putative uncharacterized protein	2979.3	12	1.30996	0.389528	0.27	0.15	0.87	0.07	1.13	0.07	1	UNCHANGED	MEMBRANE	Shared
D9Q3L8_CORP1	Glutamine synthetase erium	7915.94	25	0.606531	-0.721348	-0.5	0.07	1.25	0.03	0.75	0.03	0	UNCHANGED	CYTOPLASMIQUE	Shared
D9Q3N8_CORP1	Inosine 5 monophosphate dehydrogenase O	1181.49	19	0.559898	-0.836763	-0.58	0.26	1.28	0.12	0.72	0.12	0	UNCHANGED	CYTOPLASMIQUE	Core
D9Q3P0_CORP1	Putative uncharacterized protein	25209.2	3	1.37713	0.461662	0.32	0.17	0.84	0.08	1.16	0.08	1	UNCHANGED	CYTOPLASMIQUE	Core
D9Q3P4_CORP1	Threonine synthase erium p	6600.34	29	0.794534	-0.33182	-0.23	0.12	1.11	0.06	0.89	0.06	0	UNCHANGED	CYTOPLASMIQUE	Core
D9Q3P9_CORP1	Glutamine synthetase II er	2139.1	15.5	0.66365	-0.591505	-0.41	0.24	1.2	0.12	0.8	0.12	0	UNCHANGED	CYTOPLASMIQUE	Core
D9Q3Q3_CORP1	Galactokinase erium pseudo	503.38	9.5	1.99372	0.99546	0.69	0.4	0.67	0.18	1.33	0.18	1	UNCHANGED	CYTOPLASMIQUE	Core
D9Q3Q5_CORP1	Bifunctional RNase H acid phosphatase O	512.33	21.5	0.67032	-0.577078	-0.4	0.33	1.2	0.16	0.8	0.16	0	UNCHANGED	CYTOPLASMIQUE	Core
D9Q3Q6_CORP1	Zn ribbon protein erium ps	3217.07	17.5	0.537944	-0.894471	-0.62	0.14	1.3	0.06	0.7	0.06	0	UNCHANGED	CYTOPLASMIQUE	Core
D9Q3Q7_CORP1	NIF3 NGG1p interacting factor 3 OS Co	4090.53	18	0.511709	-0.966606	-0.67	0.14	1.32	0.06	0.68	0.06	0	UNCHANGED	CYTOPLASMIQUE	Core
D9Q3R4_CORP1	Putative uncharacterized protein	5948.68	6.5	0.83527	-0.259685	-0.18	0.16	1.09	0.08	0.91	0.08	0.02	UNCHANGED	CYTOPLASMIQUE	Core
D9Q3R5_CORP1	Pyruvate dehydrogenase E1 component OS	19152.8	54.5	0.778801	-0.360674	-0.25	0.08	1.13	0.04	0.87	0.04	0	UNCHANGED	CYTOPLASMIQUE	Core
D9Q3S0_CORP1	Putative uncharacterized protein	15446.8	4.5	1.50682	0.591505	0.41	0.3	0.8	0.14	1.2	0.14	1	UNCHANGED	CYTOPLASMIQUE	Core
D9Q3S3_CORP1	Glutamine fructose 6 phosphate aminotr	5688	28	0.650509	-0.620359	-0.43	0.11	1.21	0.05	0.79	0.05	0	UNCHANGED	CYTOPLASMIQUE	Core
D9Q3S8_CORP1	Putative uncharacterized protein	1454.52	30	0.726149	-0.461662	-0.32	0.18	1.16	0.09	0.84	0.09	0	UNCHANGED	PSE	Core
D9Q3T1_CORP1	Glycine tRNA ligase erium	16280.6	27	0.771052	-0.375101	-0.26	0.1	1.13	0.05	0.87	0.05	0	UNCHANGED	CYTOPLASMIQUE	Core
D9Q3T3_CORP1	HTH type transcriptional regulator OS C	2461.81	8	1.44773	0.533797	0.37	0.34	0.82	0.16	1.18	0.16	0.99	UNCHANGED	CYTOPLASMIQUE	Shared
D9Q3T4_CORP1	Ferric uptake regulatory protein	7666.99	8.5	1.19722	0.259685	0.18	0.14	0.91	0.07	1.09	0.07	1	UNCHANGED	CYTOPLASMIQUE	Core
D9Q3U2_CORP1	Phosphate starvation inducible protein	2845.73	20.5	0.631284	-0.66364	-0.46	0.09	1.23	0.04	0.77	0.04	0	UNCHANGED	CYTOPLASMIQUE	Core
D9Q3U4_CORP1	Chaperone protein DnaJ eri	3102.56	16	0.740818	-0.432809	-0.3	0.19	1.15	0.09	0.85	0.09	0	UNCHANGED	CYTOPLASMIQUE	Core
D9Q3U8_CORP1	Long chain fatty acid CoA ligase	6982.26	35.5	1.37713	0.461662	0.32	0.1	0.84	0.05	1.16	0.05	1	UNCHANGED	CYTOPLASMIQUE	Shared
D9Q3V2_CORP1	Peptidyl dipeptidase erium	3563.02	25.5	0.67032	-0.577078	-0.4	0.1	1.2	0.05	0.8	0.05	0	UNCHANGED	CYTOPLASMIQUE	Shared
D9Q3X3_CORP1	Pyridoxal phosphate enzyme YggS family	1490.92	12	0.625002	-0.678067	-0.47	0.23	1.23	0.11	0.77	0.11	0	UNCHANGED	CYTOPLASMIQUE	Shared
D9Q3Y3_CORP1	Elongation factor 4 erium	2739.51	27.5	0.582748	-0.779055	-0.54	0.13	1.26	0.06	0.74	0.06	0	UNCHANGED	CYTOPLASMIQUE	Core
D9Q3Z3_CORP1	Protein yqeL erium pseudot	2488.19	6.5	0.440432	-1.18301	-0.82	0.23	1.39	0.1	0.61	0.1	0	UNCHANGED	CYTOPLASMIQUE	Core
D9Q3Z5_CORP1	Gamma glutamyl phosphate reductase OS C	814.23	14	0.763379	-0.389528	-0.27	0.3	1.13	0.15	0.87	0.15	0.03	UNCHANGED	CYTOPLASMIQUE	Core
D9Q400_CORP1	GTPase obg erium pseudotub	2019.61	19.5	0.697676	-0.51937	-0.36	0.17	1.18	0.08	0.82	0.08	0	UNCHANGED	CYTOPLASMIQUE	Core
D9Q401_CORP1	50S ribosomal protein L27	45244.9	7	1.63232	0.706921	0.49	0.14	0.76	0.07	1.24	0.07	1	UNCHANGED	CYTOPLASMIQUE	Core
D9Q402_CORP1	50S ribosomal protein L21	27355.1	6.5	1.69893	0.764628	0.53	0.29	0.74	0.14	1.26	0.14	1	UNCHANGED	CYTOPLASMIQUE	Shared
D9Q403_CORP1	Ribonuclease E G family er	6490.78	60	0.588605	-0.764628	-0.53	0.1	1.26	0.04	0.74	0.04	0	UNCHANGED	CYTOPLASMIQUE	Shared
D9Q406_CORP1	Nucleoside diphosphate kinase yne	14461.2	7.5	0.467666	-1.09645	-0.76	0.12	1.36	0.05	0.64	0.05	0	UNCHANGED	CYTOPLASMIQUE	Core
D9Q407_CORP1	Ornithine cyclodeaminase e	12219.2	16.5	0.71177	-0.490516	-0.34	0.08	1.17	0.04	0.83	0.04	0	UNCHANGED	CYTOPLASMIQUE	Core
D9Q409_CORP1	Bifunctional protein folC	1502.08	23.5	0.588605	-0.764628	-0.53	0.18	1.26	0.08	0.74	0.08	0	UNCHANGED	CYTOPLASMIQUE	Core
D9Q410_CORP1	Valine tRNA ligase erium	3133.04	43	1.84043	0.880044	0.61	0.11	0.7	0.05	1.3	0.05	1	UNCHANGED	CYTOPLASMIQUE	Core
D9Q411_CORP1	Malate dehydrogenase erium	20873.9	16.5	0.726149	-0.461662	-0.32	0.09	1.16	0.04	0.84	0.04	0	UNCHANGED	CYTOPLASMIQUE	Core
D9Q413_CORP1	TetR family regulatory protein yn	5165.93	11.5	1.68203	0.750201	0.52	0.32	0.75	0.15	1.25	0.15	1	UNCHANGED	CYTOPLASMIQUE	Core
D9Q416_CORP1	ATP dependent Clp protease proteolytic	15885.6	9	0.657047	-0.605932	-0.42	0.12	1.21	0.06	0.79	0.06	0	UNCHANGED	CYTOPLASMIQUE	Core
D9Q417_CORP1	ATP dependent Clp protease proteolytic	26383.5	11.5	0.618783	-0.692494	-0.48	0.11	1.24	0.05	0.76	0.05	0	UNCHANGED	CYTOPLASMIQUE	Core
D9Q418_CORP1	Trigger factor erium pseud	21008.9	18	0.755784	-0.403955	-0.28	0.08	1.14	0.04	0.86	0.04	0	UNCHANGED	CYTOPLASMIQUE	Core
D9Q421_CORP1	Putative uncharacterized protein	3510.48	6.5	0.71177	-0.490516	-0.34	0.15	1.17	0.07	0.83	0.07	0	UNCHANGED	PSE	Core
D9Q422_CORP1	Pirin C terminal domain containing prot	864.01	6.5	0.637628	-0.649213	-0.45	0.28	1.22	0.13	0.78	0.13	0	UNCHANGED	CYTOPLASMIQUE	Core
D9Q423_CORP1	Ribose 5 phosphate isomerase B yn	4146.88	11	0.532592	-0.908898	-0.63	0.2	1.31	0.09	0.69	0.09	0	UNCHANGED	CYTOPLASMIQUE	Core
D9Q424_CORP1	DSBA oxidoreductase erium	6515.89	11.5	0.697676	-0.51937	-0.36	0.2	1.18	0.1	0.82	0.1	0	UNCHANGED	CYTOPLASMIQUE	Core
D9Q430_CORP1	Thioesterase erium pseudot	2710.9	5.5	0.677057	-0.562651	-0.39	0.19	1.19	0.09	0.81	0.09	0	UNCHANGED	CYTOPLASMIQUE	Core
D9Q431_CORP1	ABC transporter ATP binding protein OS	2586.9	27.5	0.481909	-1.05317	-0.73	0.12	1.35	0.05	0.65	0.05	0	UNCHANGED	CYTOPLASMIQUE	Shared
D9Q449_CORP1	Mycocerosic acid synthase	1677.38	12.5	0.726149	-0.461662	-0.32	0.29	1.16	0.14	0.84	0.14	0.02	UNCHANGED	CYTOPLASMIQUE	Shared
D9Q450_CORP1	Short chain dehydrogenase	12239.6	17.5	0.818731	-0.288539	-0.2	0.21	1.1	0.1	0.9	0.1	0.05	UNCHANGED	CYTOPLASMIQUE	Core
D9Q451_CORP1	Oligoribonuclease erium ps	550.31	11.5	0.697676	-0.51937	-0.36	0.21	1.18	0.1	0.82	0.1	0	UNCHANGED	CYTOPLASMIQUE	Core
D9Q452_CORP1	Dihydrodipicolinate synthase yneb	606.05	13	0.548812	-0.865617	-0.6	0.39	1.29	0.18	0.71	0.18	0	UNCHANGED	CYTOPLASMIQUE	Core
D9Q454_CORP1	Oxidoreductase erium pseud	3091.59	14.5	0.625002	-0.678067	-0.47	0.19	1.23	0.09	0.77	0.09	0	UNCHANGED	CYTOPLASMIQUE	Core
D9Q457_CORP1	Putative uncharacterized protein	17409.7	7	1.34986	0.432809	0.3	0.13	0.85	0.06	1.15	0.06	1	UNCHANGED	MEMBRANE	Core
D9Q458_CORP1	Bacterioferritin comigratory protein OS	5618.1	10	1.59999	0.678067	0.47	0.16	0.77	0.07	1.23	0.07	1	UNCHANGED	CYTOPLASMIQUE	Core
D9Q461_CORP1	Fatty acid synthase erium	2629.12	101.5	1.93479	0.952179	0.66	0.07	0.68	0.03	1.32	0.03	1	UNCHANGED	CYTOPLASMIQUE	Shared
D9Q471_CORP1	Non canonical purine NTP pyrophosphatas	933.72	8	0.657047	-0.605932	-0.42	0.29	1.2	0.14	0.8	0.14	0.01	UNCHANGED	CYTOPLASMIQUE	Core
D9Q472_CORP1	Ribonuclease PH erium pseu	4912.41	12	1.28403	0.360674	0.25	0.21	0.88	0.1	1.12	0.1	0.99	UNCHANGED	CYTOPLASMIQUE	Core
D9Q488_CORP1	Ribonucleoside diphosphate reductase su	10301.8	19.5	0.631284	-0.66364	-0.46	0.07	1.23	0.03	0.77	0.03	0	UNCHANGED	CYTOPLASMIQUE	Core
D9Q490_CORP1	Ferritin like protein eriu	1350.94	12.5	1.33643	0.418382	0.29	0.11	0.85	0.06	1.15	0.06	1	UNCHANGED	CYTOPLASMIQUE	Core
D9Q491_CORP1	Ribonucleoside diphosphate reductase OS	8150.3	37.5	0.83527	-0.259685	-0.18	0.08	1.09	0.04	0.91	0.04	0	UNCHANGED	CYTOPLASMIQUE	Core
D9Q495_CORP1	NH 3 dependent NAD synthetase OS Co	2273.98	10	0.740818	-0.432809	-0.3	0.16	1.15	0.08	0.85	0.08	0	UNCHANGED	CYTOPLASMIQUE	Core
D9Q4A3_CORP1	DsbG protein erium pseudot	4077.54	13	0.810584	-0.302966	-0.21	0.19	1.1	0.1	0.9	0.1	0.02	UNCHANGED	SECRETED	Shared
D9Q4A5_CORP1	Phosphoglucomutase erium p	506.7	18.5	0.677057	-0.562651	-0.39	0.29	1.19	0.14	0.81	0.14	0	UNCHANGED	CYTOPLASMIQUE	Shared
D9Q4A8_CORP1	ABC type antimicrobial peptide transpor	2739.51	32	1.39097	0.476089	0.33	0.1	0.84	0.05	1.16	0.05	1	UNCHANGED	PSE	Shared
D9Q4A9_CORP1	ABC superfamily ATP binding cassette tr	13076.2	12.5	1.49182	0.577078	0.4	0.18	0.8	0.08	1.2	0.08	1	UNCHANGED	CYTOPLASMIQUE	Shared
D9Q4B0_CORP1	UDP N acetylglucosamine 1 carboxyvinylt	3457.53	17.5	0.683861	-0.548224	-0.38	0.11	1.19	0.05	0.81	0.05	0	UNCHANGED	CYTOPLASMIQUE	Core
D9Q4B2_CORP1	Transcriptional regulator LuxR family	28534.8	13.5	1.30996	0.389528	0.27	0.08	0.86	0.04	1.14	0.04	1	UNCHANGED	CYTOPLASMIQUE	Core
D9Q4B4_CORP1	Cysteine synthase erium ps	47106.3	18	1.53726	0.620359	0.43	0.1	0.79	0.05	1.21	0.05	1	UNCHANGED	CYTOPLASMIQUE	Core
D9Q4B6_CORP1	Acetyltransferase erium ps	10563.9	9	1.34986	0.432809	0.3	0.17	0.85	0.08	1.15	0.08	0.99	UNCHANGED	CYTOPLASMIQUE	Core
D9Q4C2_CORP1	Succinyl CoA Coenzyme A transferase OS	55515.5	29.5	1.82212	0.865617	0.6	0.08	0.71	0.04	1.29	0.04	1	UNCHANGED	CYTOPLASMIQUE	Core
D9Q4C4_CORP1	Phosphate uptake regulator ynebac	551.05	15	0.794534	-0.33182	-0.23	0.27	1.11	0.13	0.89	0.13	0.04	UNCHANGED	CYTOPLASMIQUE	Core
D9Q4C8_CORP1	Phosphate ABC transporter phosphate bi	1572.74	10.5	0.644036	-0.634786	-0.44	0.17	1.22	0.08	0.78	0.08	0	UNCHANGED	PSE	Core
D9Q4D2_CORP1	UPF0678 fatty acid binding protein like	8639.18	11	0.554327	-0.85119	-0.59	0.12	1.29	0.06	0.71	0.06	0	UNCHANGED	CYTOPLASMIQUE	Core
D9Q4D6_CORP1	Phosphoribosylformylglycinamidine cyclo	4865.9	15.5	0.582748	-0.779055	-0.54	0.12	1.26	0.06	0.74	0.06	0	UNCHANGED	CYTOPLASMIQUE	Core
D9Q4D7_CORP1	Amidophosphoribosyltransferase yn	1431.28	15.5	0.66365	-0.591505	-0.41	0.16	1.2	0.08	0.8	0.08	0	UNCHANGED	CYTOPLASMIQUE	Core
D9Q4E2_CORP1	Phosphoribosylformylglycinamidine synth	1022.92	23.5	0.496585	-1.00989	-0.7	0.13	1.34	0.06	0.66	0.06	0	UNCHANGED	CYTOPLASMIQUE	Core
D9Q4E3_CORP1	Phosphoribosylformylglycinamidine synth	2299.57	10	0.650509	-0.620359	-0.43	0.25	1.21	0.12	0.79	0.12	0	UNCHANGED	CYTOPLASMIQUE	Core
D9Q4E6_CORP1	Protease II erium pseudotu	3043.52	26	0.755784	-0.403955	-0.28	0.2	1.14	0.1	0.86	0.1	0.01	UNCHANGED	CYTOPLASMIQUE	Core
D9Q4E8_CORP1	Phosphoribosylaminoimidazole succinocar	4978.16	19.5	1.27125	0.346247	0.24	0.21	0.88	0.11	1.12	0.11	0.98	UNCHANGED	CYTOPLASMIQUE	Core
D9Q4E9_CORP1	Adenylosuccinate lyase eri	10977.3	26.5	0.690734	-0.533797	-0.37	0.06	1.18	0.03	0.82	0.03	0	UNCHANGED	CYTOPLASMIQUE	Core
D9Q4F2_CORP1	Phosphoribosylamine glycine ligase OS	14066.2	18.5	0.697676	-0.51937	-0.36	0.09	1.18	0.04	0.82	0.04	0	UNCHANGED	CYTOPLASMIQUE	Core
D9Q4F3_CORP1	HIT family protein erium p	2935.88	7	0.496585	-1.00989	-0.7	0.32	1.33	0.14	0.67	0.14	0	UNCHANGED	CYTOPLASMIQUE	Core
D9Q4F8_CORP1	Corynomycolyl transferase	767.45	15	0.67032	-0.577078	-0.4	0.23	1.2	0.11	0.8	0.11	0	UNCHANGED	SECRETED	Core
D9Q4G1_CORP1	Acetolactate synthase large subunit Ilv	1993.32	21	0.677057	-0.562651	-0.39	0.18	1.19	0.09	0.81	0.09	0	UNCHANGED	CYTOPLASMIQUE	Core
D9Q4G4_CORP1	Putative uncharacterized protein	3158.54	4	1.47698	0.562651	0.39	0.2	0.81	0.1	1.19	0.1	1	UNCHANGED	CYTOPLASMIQUE	Core
D9Q4H0_CORP1	SpoU rRNA Methylase family protein OS C	3824.87	19	1.37713	0.461662	0.32	0.2	0.84	0.1	1.16	0.1	0.99	UNCHANGED	CYTOPLASMIQUE	Core
D9Q4H4_CORP1	Transcriptional regulator	3171.47	11	0.67032	-0.577078	-0.4	0.15	1.2	0.07	0.8	0.07	0	UNCHANGED	CYTOPLASMIQUE	Core
D9Q4H6_CORP1	Lipoprotein LpqE erium pse	22357.2	4	1.91554	0.937752	0.65	0.15	0.69	0.07	1.31	0.07	1	UNCHANGED	SECRETED	Core
D9Q4I1_CORP1	Putative uncharacterized protein	2305.04	10.5	1.29693	0.375101	0.26	0.24	0.87	0.12	1.13	0.12	0.98	UNCHANGED	PSE	Core
D9Q4I6_CORP1	ATP dependent Clp protease ATP binding	12555.3	42	0.923116	-0.115416	-0.08	0.07	1.04	0.04	0.96	0.04	0.01	UNCHANGED	CYTOPLASMIQUE	Core
D9Q4I9_CORP1	Inosine uridine preferring nucleoside h	1748.43	11.5	0.548812	-0.865617	-0.6	0.2	1.29	0.09	0.71	0.09	0	UNCHANGED	CYTOPLASMIQUE	Core
D9Q4J0_CORP1	Hydrolase alpha beta fold family OS Co	1615.56	10	0.637628	-0.649213	-0.45	0.24	1.22	0.11	0.78	0.11	0	UNCHANGED	CYTOPLASMIQUE	Shared
D9Q4J6_CORP1	Betaine aldehyde dehydrogenase yn	9610.88	17.5	1.71601	0.779055	0.54	0.18	0.74	0.08	1.26	0.08	1	UNCHANGED	CYTOPLASMIQUE	Core
D9Q4J8_CORP1	Choline dehydrogenase eriu	2829.03	35	1.39097	0.476089	0.33	0.15	0.84	0.07	1.16	0.07	1	UNCHANGED	CYTOPLASMIQUE	Core
D9Q4K7_CORP1	ATP dependent zinc metalloprotease FtsH	5274.4	31	0.690734	-0.533797	-0.37	0.12	1.18	0.06	0.82	0.06	0	UNCHANGED	PSE	Core
D9Q4K8_CORP1	Hypoxanthine guanine phosphoribosyltran	6541.73	9.5	0.600496	-0.735774	-0.51	0.19	1.25	0.09	0.75	0.09	0	UNCHANGED	CYTOPLASMIQUE	Core
D9Q4L0_CORP1	D alanyl D alanine carboxypeptidase OS	687.18	13	1.58407	0.66364	0.46	0.38	0.78	0.18	1.22	0.18	1	UNCHANGED	SECRETED	Core
D9Q4L6_CORP1	Multiple antibiotic resistance protein	1691.72	8.5	0.532592	-0.908898	-0.63	0.17	1.3	0.08	0.7	0.08	0	UNCHANGED	CYTOPLASMIQUE	Core
D9Q4M1_CORP1	60 kDa chaperonin erium ps	88468.9	37	1.36343	0.447235	0.31	0.03	0.85	0.02	1.15	0.02	1	UNCHANGED	CYTOPLASMIQUE	Core
D9Q4M2_CORP1	Thiol dipeptidase erium ps	15501.2	14.5	0.554327	-0.85119	-0.59	0.09	1.29	0.04	0.71	0.04	0	UNCHANGED	CYTOPLASMIQUE	Core
D9Q4N6_CORP1	Exodeoxyribonuclease III e	414.98	14	2.15977	1.11088	0.77	0.35	0.64	0.15	1.36	0.15	1	UNCHANGED	CYTOPLASMIQUE	Core
D9Q4N9_CORP1	ABC superfamily ATP binding cassette tr	2141.02	15.5	0.740818	-0.432809	-0.3	0.17	1.15	0.08	0.85	0.08	0	UNCHANGED	CYTOPLASMIQUE	Core
D9Q4P2_CORP1	Acetate kinase erium pseud	55935.5	22.5	1.33643	0.418382	0.29	0.09	0.85	0.04	1.15	0.04	1	UNCHANGED	CYTOPLASMIQUE	Core
D9Q4P3_CORP1	Phosphotransacetylase eriu	24882.8	23	0.644036	-0.634786	-0.44	0.09	1.22	0.04	0.78	0.04	0	UNCHANGED	CYTOPLASMIQUE	Core
D9Q4P4_CORP1	Ferredoxin ferredoxin NADP reductase OS	8861.18	28.5	0.690734	-0.533797	-0.37	0.09	1.18	0.05	0.82	0.05	0	UNCHANGED	CYTOPLASMIQUE	Core
D9Q4P7_CORP1	Phosphoribosyl glycinamide formyltransf	2142.2	15.5	0.677057	-0.562651	-0.39	0.23	1.19	0.11	0.81	0.11	0	UNCHANGED	CYTOPLASMIQUE	Core
D9Q4Q9_CORP1	Adenylosuccinate synthetase yneba	3636.98	20	0.740818	-0.432809	-0.3	0.1	1.15	0.05	0.85	0.05	0	UNCHANGED	CYTOPLASMIQUE	Core
D9Q4R6_CORP1	Putative uncharacterized protein	2490.66	8.5	2.29332	1.19744	0.83	0.39	0.61	0.16	1.39	0.16	1	UNCHANGED	CYTOPLASMIQUE	Shared
D9Q4R9_CORP1	Fructose bisphosphate aldolase class 2	28576.1	21	1.95424	0.966606	0.67	0.09	0.68	0.04	1.32	0.04	1	UNCHANGED	CYTOPLASMIQUE	Core
D9Q4S0_CORP1	Glycoside hydrolase family 76 protein O	2920.32	16.5	0.683861	-0.548224	-0.38	0.22	1.19	0.1	0.81	0.1	0	UNCHANGED	CYTOPLASMIQUE	Core
D9Q4S5_CORP1	Glycerol 3 phosphate dehydrogenase OS C	9116.55	28	1.37713	0.461662	0.32	0.08	0.84	0.04	1.16	0.04	1	UNCHANGED	CYTOPLASMIQUE	Core
D9Q4T4_CORP1	ATP dependent chaperone protein ClpB OS	8721.09	47	0.606531	-0.721348	-0.5	0.1	1.25	0.05	0.75	0.05	0	UNCHANGED	CYTOPLASMIQUE	Shared
D9Q4T5_CORP1	ABC transporter domain containing ATP b	32711.1	12.5	0.778801	-0.360674	-0.25	0.11	1.12	0.05	0.88	0.05	0	UNCHANGED	CYTOPLASMIQUE	Core
D9Q4T8_CORP1	Sodium glutamate symporter ynebac	591.89	5.5	1.34986	0.432809	0.3	0.22	0.85	0.11	1.15	0.11	1	UNCHANGED	MEMBRANE	Core
D9Q4U1_CORP1	Oxidoreductase erium pseud	2389.41	17.5	0.733447	-0.447235	-0.31	0.25	1.15	0.12	0.85	0.12	0.01	UNCHANGED	CYTOPLASMIQUE	Core
D9Q4U5_CORP1	Secretion protein HlyD eri	9392.81	25.5	0.726149	-0.461662	-0.32	0.13	1.16	0.07	0.84	0.07	0	UNCHANGED	PSE	Shared
D9Q4V4_CORP1	Protein GrpE erium pseudot	3220.13	9.5	0.588605	-0.764628	-0.53	0.2	1.26	0.09	0.74	0.09	0	UNCHANGED	CYTOPLASMIQUE	Core
D9Q4V5_CORP1	Chaperone protein DnaK eri	88642.9	45.5	1.50682	0.591505	0.41	0.06	0.8	0.03	1.2	0.03	1	UNCHANGED	CYTOPLASMIQUE	Core
D9Q4W5_CORP1	Putative uncharacterized protein	3999.63	11.5	1.16183	0.216404	0.15	0.16	0.92	0.08	1.08	0.08	0.96	UNCHANGED	PSE	Core
D9Q4X3_CORP1	Urease accessory protein UreE yne	4552.59	13.5	0.481909	-1.05317	-0.73	0.18	1.35	0.08	0.65	0.08	0	UNCHANGED	CYTOPLASMIQUE	Core
D9Q4X4_CORP1	Urease subunit alpha erium	1962.68	20.5	0.763379	-0.389528	-0.27	0.22	1.13	0.11	0.87	0.11	0	UNCHANGED	CYTOPLASMIQUE	Core
D9Q4Y1_CORP1	Lysyl tRNA synthetase eriu	1922.37	39.5	1.2586	0.33182	0.23	0.17	0.88	0.08	1.12	0.08	1	UNCHANGED	PSE	Core
D9Q4Y6_CORP1	Deoxycytidine triphosphate deaminase OS	2209.23	7	0.559898	-0.836763	-0.58	0.18	1.28	0.08	0.72	0.08	0	UNCHANGED	CYTOPLASMIQUE	Core
D9Q506_CORP1	Phthiocerol synthesis polyketide syntha	4024.35	50.5	0.860708	-0.216404	-0.15	0.15	1.08	0.08	0.92	0.08	0.05	UNCHANGED	CYTOPLASMIQUE	Core
D9Q507_CORP1	Long chain fatty acid AMP ligase FadD3	29427.2	32	1.37713	0.461662	0.32	0.08	0.84	0.04	1.16	0.04	1	UNCHANGED	CYTOPLASMIQUE	Core
D9Q508_CORP1	Cutinase erium pseudotuber	2572.9	11.5	0.511709	-0.966606	-0.67	0.16	1.32	0.07	0.68	0.07	0	UNCHANGED	PSE	Shared
D9Q510_CORP1	Trehalose corynomycolyl transferase C O	31307.3	36	1.11628	0.158696	0.11	0.07	0.95	0.03	1.05	0.03	1	UNCHANGED	SECRETED	Core
D9Q512_CORP1	Trehalose corynomycolyl transferase B O	41956.4	12.5	0.794534	-0.33182	-0.23	0.11	1.11	0.05	0.89	0.05	0	UNCHANGED	SECRETED	Core
D9Q516_CORP1	Glycosyltransferase erium	3415.8	33	0.726149	-0.461662	-0.32	0.1	1.16	0.05	0.84	0.05	0	UNCHANGED	CYTOPLASMIQUE	Core
D9Q521_CORP1	Glycerol 3 phosphate transporter	589.61	10	0.565525	-0.822336	-0.57	0.28	1.28	0.12	0.72	0.12	0	UNCHANGED	MEMBRANE	Shared
D9Q522_CORP1	UDP galactopyranose mutase ynebac	14078.6	17	0.733447	-0.447235	-0.31	0.12	1.16	0.06	0.84	0.06	0	UNCHANGED	CYTOPLASMIQUE	Core
D9Q526_CORP1	Peptidoglycan recognition protein OS Co	4191.41	18	0.740818	-0.432809	-0.3	0.18	1.15	0.09	0.85	0.09	0	UNCHANGED	SECRETED	Core
D9Q528_CORP1	Acyltransferase family protein yn	1489.08	11.5	1.58407	0.66364	0.46	0.23	0.78	0.11	1.22	0.11	1	UNCHANGED	CYTOPLASMIQUE	Core
D9Q529_CORP1	Serine tRNA ligase erium	9711.01	24	0.763379	-0.389528	-0.27	0.11	1.13	0.05	0.87	0.05	0	UNCHANGED	CYTOPLASMIQUE	Core
D9Q530_CORP1	GntR family transcriptional regulator O	1376.45	15	1.56831	0.649213	0.45	0.25	0.78	0.12	1.22	0.12	1	UNCHANGED	CYTOPLASMIQUE	Core
D9Q531_CORP1	Putative uncharacterized protein	1187.74	18	1.59999	0.678067	0.47	0.45	0.77	0.2	1.23	0.2	0.97	UNCHANGED	SECRETED	Shared
D9Q540_CORP1	SEC C domain containing protein y	6131.07	13.5	0.66365	-0.591505	-0.41	0.12	1.2	0.06	0.8	0.06	0	UNCHANGED	CYTOPLASMIQUE	Core
D9Q544_CORP1	Thymidine phosphorylase er	1903.29	19	0.650509	-0.620359	-0.43	0.2	1.21	0.1	0.79	0.1	0	UNCHANGED	CYTOPLASMIQUE	Core
D9Q545_CORP1	L lactate dehydrogenase er	13330.1	15.5	1.20925	0.274112	0.19	0.11	0.91	0.06	1.09	0.06	1	UNCHANGED	CYTOPLASMIQUE	Core
D9Q546_CORP1	Peptide methionine sulfoxide reductase	2286.03	11	0.650509	-0.620359	-0.43	0.25	1.21	0.12	0.79	0.12	0	UNCHANGED	CYTOPLASMIQUE	Core
D9Q556_CORP1	LSR2 like protein erium ps	4478.54	6	0.565525	-0.822336	-0.57	0.18	1.27	0.08	0.73	0.08	0	UNCHANGED	CYTOPLASMIQUE	Shared
D9Q557_CORP1	Two component system transcriptional re	4565.54	8.5	0.637628	-0.649213	-0.45	0.22	1.22	0.11	0.78	0.11	0	UNCHANGED	CYTOPLASMIQUE	Core
D9Q572_CORP1	Putative uncharacterized protein	1990.49	17.5	0.810584	-0.302966	-0.21	0.16	1.1	0.08	0.9	0.08	0	UNCHANGED	CYTOPLASMIQUE	Core
D9Q574_CORP1	Thioredoxin erium pseudotu	7001.85	7.5	0.786628	-0.346247	-0.24	0.18	1.12	0.09	0.88	0.09	0.01	UNCHANGED	CYTOPLASMIQUE	Core
D9Q583_CORP1	Single stranded DNA binding protein OS	12512.1	7	0.83527	-0.259685	-0.18	0.16	1.09	0.08	0.91	0.08	0.02	UNCHANGED	CYTOPLASMIQUE	Core
D9Q584_CORP1	30S ribosomal protein S6 e	18238.7	7	0.637628	-0.649213	-0.45	0.25	1.22	0.12	0.78	0.12	0	UNCHANGED	CYTOPLASMIQUE	Core
D9Q588_CORP1	Penicillin binding protein ynebac	1690.08	26	0.786628	-0.346247	-0.24	0.18	1.12	0.08	0.88	0.08	0	UNCHANGED	PSE	Core
D9Q590_CORP1	Multiple antibiotic resistance protein	6202.79	10.5	0.600496	-0.735774	-0.51	0.23	1.25	0.11	0.75	0.11	0	UNCHANGED	CYTOPLASMIQUE	Core
D9Q591_CORP1	Universal stress protein UspA yne	816.77	19.5	0.516851	-0.952179	-0.66	0.22	1.32	0.1	0.68	0.1	0	UNCHANGED	CYTOPLASMIQUE	Core
D9Q597_CORP1	DNA protection during starvation protei	5751.7	9	1.17351	0.230831	0.16	0.12	0.92	0.06	1.08	0.06	1	UNCHANGED	CYTOPLASMIQUE	Core
D9Q5A2_CORP1	Leucine tRNA ligase erium	5611.74	44.5	0.778801	-0.360674	-0.25	0.1	1.12	0.05	0.88	0.05	0	UNCHANGED	CYTOPLASMIQUE	Core
D9Q5B1_CORP1	ChrA CheY winged helix DNA binding dom	702.18	8	0.486752	-1.03874	-0.72	0.38	1.34	0.16	0.66	0.16	0	UNCHANGED	CYTOPLASMIQUE	Core
D9Q5B2_CORP1	Putative uncharacterized protein	14866.8	63.5	1.64872	0.721348	0.5	0.07	0.75	0.03	1.25	0.03	1	UNCHANGED	PSE	Shared
D9Q5B3_CORP1	Glucosamine 6 phosphate deaminase OS Co	2338.6	12.5	1.63232	0.706921	0.49	0.27	0.76	0.12	1.24	0.12	1	UNCHANGED	CYTOPLASMIQUE	Core
D9Q5B8_CORP1	Oligopeptide binding protein oppA OS Co	1049.22	20.5	1.19722	0.259685	0.18	0.2	0.91	0.1	1.09	0.1	0.95	UNCHANGED	SECRETED	Core
D9Q5C0_CORP1	Oligopeptide transport ATP binding prot	506.02	23.5	1.49182	0.577078	0.4	0.23	0.8	0.11	1.2	0.11	1	UNCHANGED	PSE	Core
D9Q5C8_CORP1	UPF0371 protein Cp1002 2074 yneba	1953.77	24.5	0.733447	-0.447235	-0.31	0.13	1.15	0.07	0.85	0.07	0	UNCHANGED	CYTOPLASMIQUE	Shared
D9Q5C9_CORP1	Putative uncharacterized protein	12375.2	4	1.61607	0.692494	0.48	0.31	0.77	0.14	1.23	0.14	1	UNCHANGED	CYTOPLASMIQUE	Core
D9Q5E8_CORP1	tRNA nucleotidyltransferase yneba	635.56	28	0.802519	-0.317393	-0.22	0.18	1.11	0.09	0.89	0.09	0.01	UNCHANGED	CYTOPLASMIQUE	Core
D9Q5F3_CORP1	Thioredoxin reductase eriu	5492.57	14.5	0.748264	-0.418382	-0.29	0.14	1.14	0.07	0.86	0.07	0	UNCHANGED	CYTOPLASMIQUE	Core
D9Q5F4_CORP1	Thioredoxin erium pseudotu	30328.6	6.5	1.37713	0.461662	0.32	0.18	0.84	0.09	1.16	0.09	1	UNCHANGED	CYTOPLASMIQUE	Core
D9Q5F5_CORP1	N Acetymuramyl L Alanine Amidase	2205.83	21	0.690734	-0.533797	-0.37	0.15	1.18	0.07	0.82	0.07	0	UNCHANGED	PSE	Core
D9Q5F7_CORP1	Chromosome partitioning protein ParB OS	11456.5	19.5	0.763379	-0.389528	-0.27	0.11	1.13	0.05	0.87	0.05	0	UNCHANGED	CYTOPLASMIQUE	Core
D9Q5F8_CORP1	Chromosome partitioning protein parA OS	1501.97	9	0.631284	-0.66364	-0.46	0.19	1.23	0.09	0.77	0.09	0	UNCHANGED	CYTOPLASMIQUE	Core
D9Q5G0_CORP1	Inner membrane protein translocase comp	2330.37	10.5	0.600496	-0.735774	-0.51	0.18	1.25	0.08	0.75	0.08	0	UNCHANGED	MEMBRANE	Core
D9Q5G6_CORP1	DNA polymerase III subunit beta y	5534.19	14.5	0.618783	-0.692494	-0.48	0.13	1.23	0.06	0.77	0.06	0	UNCHANGED	CYTOPLASMIQUE	Core
D9Q5H4_CORP1	DNA gyrase subunit A erium	7018.34	45.5	1.44773	0.533797	0.37	0.09	0.82	0.04	1.18	0.04	1	UNCHANGED	CYTOPLASMIQUE	Shared
D9Q5I2_CORP1	Putative uncharacterized protein	41840.5	14.5	1.2214	0.288539	0.2	0.11	0.9	0.06	1.1	0.06	1	UNCHANGED	PSE	Core
D9Q5I3_CORP1	Peptidyl prolyl cis trans isomerase OS	25129	9	1.89648	0.923325	0.64	0.12	0.69	0.06	1.31	0.06	1	UNCHANGED	CYTOPLASMIQUE	Core
D9Q5J4_CORP1	Iron siderophore binding protein	13482.7	15.5	1.59999	0.678067	0.47	0.18	0.77	0.08	1.23	0.08	1	UNCHANGED	SECRETED	Core
D9Q5J5_CORP1	Putative uncharacterized protein	9182.01	1.5	0.66365	-0.591505	-0.41	0.23	1.2	0.11	0.8	0.11	0.02	UNCHANGED	MEMBRANE	Core
D9Q5J6_CORP1	Serine threonine protein kinase y	3021.99	24	0.810584	-0.302966	-0.21	0.18	1.1	0.09	0.9	0.09	0	UNCHANGED	PSE	Core
D9Q5J7_CORP1	Serine threonine protein kinase y	785.87	16	0.565525	-0.822336	-0.57	0.22	1.27	0.1	0.73	0.1	0	UNCHANGED	CYTOPLASMIQUE	Core
D9Q5L0_CORP1	Oligo 1 6 glucosidase 1 er	1431.31	22	0.786628	-0.346247	-0.24	0.23	1.12	0.12	0.88	0.12	0.04	UNCHANGED	CYTOPLASMIQUE	Core
D9Q5M0_CORP1	Choline transport ATP binding protein O	3983.3	18.5	0.733447	-0.447235	-0.31	0.17	1.15	0.08	0.85	0.08	0	UNCHANGED	CYTOPLASMIQUE	Core
D9Q5M7_CORP1	Putative uncharacterized protein	441.52	18.5	0.543351	-0.880044	-0.61	0.24	1.29	0.11	0.71	0.11	0	UNCHANGED	PSE	Shared
D9Q5M8_CORP1	Lysozyme M1 erium pseudotu	4454.14	11	0.486752	-1.03874	-0.72	0.12	1.35	0.05	0.65	0.05	0	UNCHANGED	SECRETED	Shared
D9Q5N4_CORP1	Transcription factor Rok e	7268.02	10.5	1.63232	0.706921	0.49	0.17	0.76	0.08	1.24	0.08	1	UNCHANGED	CYTOPLASMIQUE	Core
D9Q5N6_CORP1	Putative uncharacterized protein	766.04	13.5	0.66365	-0.591505	-0.41	0.21	1.2	0.1	0.8	0.1	0	UNCHANGED	CYTOPLASMIQUE	Shared
D9Q5N7_CORP1	Putative uncharacterized protein	1451.37	26.5	0.726149	-0.461662	-0.32	0.23	1.16	0.11	0.84	0.11	0.01	UNCHANGED	CYTOPLASMIQUE	Shared
D9Q5P2_CORP1	Putative uncharacterized protein	2765.86	5	1.85893	0.894471	0.62	0.3	0.7	0.13	1.3	0.13	1	UNCHANGED	PSE	Core
D9Q5Q0_CORP1	UPF0145 protein Cp1002 0087 yneba	3703.26	6.5	0.733447	-0.447235	-0.31	0.24	1.15	0.11	0.85	0.11	0	UNCHANGED	CYTOPLASMIQUE	Core
D9Q5Q1_CORP1	Uncharacterized protein yaaA yneb	11267.8	9.5	0.543351	-0.880044	-0.61	0.18	1.3	0.08	0.7	0.08	0	UNCHANGED	CYTOPLASMIQUE	Shared
D9Q5Q7_CORP1	Metalloendopeptidase erium	4220.95	38	0.878095	-0.18755	-0.13	0.14	1.06	0.07	0.94	0.07	0.05	UNCHANGED	CYTOPLASMIQUE	Core
D9Q5R0_CORP1	Glycine betaine binding protein y	672.75	9.5	0.650509	-0.620359	-0.43	0.32	1.21	0.15	0.79	0.15	0.01	UNCHANGED	PSE	Core
D9Q5R3_CORP1	Decaprenylphosphoryl D 2 keto erythrope	7234.8	8.5	1.24608	0.317393	0.22	0.22	0.89	0.11	1.11	0.11	0.98	UNCHANGED	CYTOPLASMIQUE	Core
D9Q5S4_CORP1	Periplasmic zinc binding protein troA O	5569.95	16	0.637628	-0.649213	-0.45	0.12	1.22	0.06	0.78	0.06	0	UNCHANGED	SECRETED	Shared
D9Q5S6_CORP1	O antigen export system ATP binding pr	1135.96	10.5	0.600496	-0.735774	-0.51	0.32	1.25	0.15	0.75	0.15	0	UNCHANGED	CYTOPLASMIQUE	Shared
D9Q5S9_CORP1	Quinone oxidoreductase 1 e	996.76	10	0.755784	-0.403955	-0.28	0.23	1.14	0.11	0.86	0.11	0.02	UNCHANGED	CYTOPLASMIQUE	Core
D9Q5U2_CORP1	Putative uncharacterized protein	3452.09	5.5	0.683861	-0.548224	-0.38	0.34	1.19	0.17	0.81	0.17	0.04	UNCHANGED	CYTOPLASMIQUE	Shared
D9Q5U6_CORP1	Queuine tRNA ribosyltransferase y	4994.52	21	0.704688	-0.504943	-0.35	0.11	1.17	0.05	0.83	0.05	0	UNCHANGED	CYTOPLASMIQUE	Core
D9Q5V0_CORP1	Zinc binding alcohol dehydrogenase OS C	1163.74	7.5	1.76827	0.822336	0.57	0.37	0.73	0.17	1.27	0.17	1	UNCHANGED	CYTOPLASMIQUE	Core
D9Q5V5_CORP1	DNA polymerase III subunit gamma tau OS	1342.02	30	0.748264	-0.418382	-0.29	0.18	1.14	0.09	0.86	0.09	0.01	UNCHANGED	CYTOPLASMIQUE	Shared
D9Q5W4_CORP1	Cobyric acid synthase eriu	3000.69	9.5	0.67032	-0.577078	-0.4	0.29	1.19	0.14	0.81	0.14	0.02	UNCHANGED	CYTOPLASMIQUE	Core
D9Q5W5_CORP1	UDP N acetylmuramoylalanine D glutamat	2760.44	20.5	0.771052	-0.375101	-0.26	0.2	1.13	0.1	0.87	0.1	0.01	UNCHANGED	CYTOPLASMIQUE	Core
D9Q5W6_CORP1	DNA polymerase III subunit epsilon OS C	462.32	11.5	1.46228	0.548224	0.38	0.38	0.82	0.18	1.18	0.18	0.95	UNCHANGED	CYTOPLASMIQUE	Core
D9Q5X1_CORP1	Deoxyribose phosphate aldolase yn	1138.65	9	0.453845	-1.13973	-0.79	0.23	1.37	0.1	0.63	0.1	0	UNCHANGED	CYTOPLASMIQUE	Core
D9Q5X2_CORP1	Phosphoglucosamine mutase	405.38	24.5	0.582748	-0.779055	-0.54	0.24	1.26	0.11	0.74	0.11	0	UNCHANGED	CYTOPLASMIQUE	Core
D9Q5X8_CORP1	Aspartokinase erium pseudo	9780.94	20.5	0.683861	-0.548224	-0.38	0.11	1.19	0.05	0.81	0.05	0	UNCHANGED	CYTOPLASMIQUE	Core
D9Q5Y0_CORP1	Aspartate semialdehyde dehydrogenase OS	8540.42	18	1.1853	0.245258	0.17	0.14	0.92	0.07	1.08	0.07	0.98	UNCHANGED	CYTOPLASMIQUE	Core
D9Q5Y2_CORP1	Catalase erium pseudotuber	19263.6	27.5	0.516851	-0.952179	-0.66	0.06	1.32	0.03	0.68	0.03	0	UNCHANGED	CYTOPLASMIQUE	Core
D9Q601_CORP1	Putative uncharacterized protein	545.93	13	1.23368	0.302966	0.21	0.22	0.9	0.11	1.1	0.11	0.97	UNCHANGED	PSE	Shared
D9Q602_CORP1	Putative uncharacterized protein	11245.4	18	0.637628	-0.649213	-0.45	0.11	1.22	0.05	0.78	0.05	0	UNCHANGED	SECRETED	Core
D9Q606_CORP1	Uncharacterized metallophosphoesterase	1733.75	14	1.59999	0.678067	0.47	0.22	0.77	0.11	1.23	0.11	1	UNCHANGED	SECRETED	Core
D9Q607_CORP1	Uncharacterized protein yqeY yneb	2060.42	7	1.41907	0.504943	0.35	0.3	0.83	0.14	1.17	0.14	1	UNCHANGED	CYTOPLASMIQUE	Core
D9Q611_CORP1	RutC family protein yabJ e	26539.6	6	0.481909	-1.05317	-0.73	0.13	1.35	0.06	0.65	0.06	0	UNCHANGED	CYTOPLASMIQUE	Core
D9Q613_CORP1	CRP FNR family transcriptional regulato	35521.8	15	0.843665	-0.245258	-0.17	0.1	1.09	0.05	0.91	0.05	0	UNCHANGED	CYTOPLASMIQUE	Core
D9Q632_CORP1	Cold shock protein erium p	12956.6	5.5	1.75067	0.807909	0.56	0.16	0.73	0.07	1.27	0.07	1	UNCHANGED	CYTOPLASMIQUE	Core
D9Q634_CORP1	OPT family protein erium p	826.01	8	0.748264	-0.418382	-0.29	0.34	1.14	0.17	0.86	0.17	0.05	UNCHANGED	MEMBRANE	Core
D9Q638_CORP1	Acetyl coenzyme A synthetase yneb	1729.62	25.5	1.39097	0.476089	0.33	0.25	0.84	0.12	1.16	0.12	0.99	UNCHANGED	CYTOPLASMIQUE	Core
D9Q645_CORP1	Surface layer protein A er	10675.1	19.5	0.594521	-0.750201	-0.52	0.13	1.25	0.06	0.75	0.06	0	UNCHANGED	SECRETED	Core
D9Q648_CORP1	Dihydrolipoyl dehydrogenase yneba	27197	26.5	1.85893	0.894471	0.62	0.08	0.7	0.04	1.3	0.04	1	UNCHANGED	CYTOPLASMIQUE	Core
D9Q649_CORP1	HTH type transcriptional regulator OS C	591.13	21	1.66529	0.735774	0.51	0.2	0.75	0.09	1.25	0.09	1	UNCHANGED	CYTOPLASMIQUE	Core
D9Q651_CORP1	Succinate dehydrogenase flavoprotein su	13400.2	37	0.826959	-0.274112	-0.19	0.06	1.1	0.03	0.9	0.03	0	UNCHANGED	CYTOPLASMIQUE	Core
D9Q652_CORP1	Succinate dehydrogenase iron sulfur sub	11006.7	10.5	0.697676	-0.51937	-0.36	0.14	1.18	0.07	0.82	0.07	0	UNCHANGED	CYTOPLASMIQUE	Core
D9Q653_CORP1	Putative uncharacterized protein	578.12	2.5	0.57695	-0.793482	-0.55	0.3	1.27	0.14	0.73	0.14	0	UNCHANGED	MEMBRANE	Core
D9Q656_CORP1	Deoxyribose phosphate aldolase yn	1070	5.5	0.440432	-1.18301	-0.82	0.44	1.38	0.19	0.62	0.19	0	UNCHANGED	CYTOPLASMIQUE	Core
D9Q659_CORP1	Formate acetyltransferase	15050	5	2.07508	1.05317	0.73	0.15	0.65	0.06	1.35	0.06	1	UNCHANGED	CYTOPLASMIQUE	Core
D9Q660_CORP1	Formate acetyltransferase 1 yneba	16865.1	35.5	1.17351	0.230831	0.16	0.08	0.92	0.04	1.08	0.04	1	UNCHANGED	CYTOPLASMIQUE	Core
D9Q662_CORP1	Putative uncharacterized protein	6026.61	4	1.29693	0.375101	0.26	0.21	0.87	0.1	1.13	0.1	1	UNCHANGED	CYTOPLASMIQUE	Core
D9Q666_CORP1	2 3 bisphosphoglycerate dependent phosp	58261.3	14	1.85893	0.894471	0.62	0.08	0.7	0.04	1.3	0.04	1	UNCHANGED	CYTOPLASMIQUE	Core
D9Q671_CORP1	Putative uncharacterized protein	5147.74	14	0.637628	-0.649213	-0.45	0.12	1.22	0.06	0.78	0.06	0	UNCHANGED	MEMBRANE	Core
D9Q674_CORP1	DNA binding Excisionase protein OS Co	8240.56	4.5	0.543351	-0.880044	-0.61	0.26	1.29	0.12	0.71	0.12	0	UNCHANGED	CYTOPLASMIQUE	Core
D9Q681_CORP1	Glutamyl tRNA reductase er	2323.34	18	0.657047	-0.605932	-0.42	0.16	1.21	0.08	0.79	0.08	0	UNCHANGED	CYTOPLASMIQUE	Core
D9Q682_CORP1	Porphobilinogen deaminase	10362.4	17	0.683861	-0.548224	-0.38	0.13	1.19	0.06	0.81	0.06	0	UNCHANGED	CYTOPLASMIQUE	Core
D9Q684_CORP1	Delta aminolevulinic acid dehydratase O	2498.52	13	0.548812	-0.865617	-0.6	0.15	1.29	0.07	0.71	0.07	0	UNCHANGED	CYTOPLASMIQUE	Core
D9Q687_CORP1	Uroporphyrinogen decarboxylase yn	1466.19	10.5	0.763379	-0.389528	-0.27	0.19	1.13	0.09	0.87	0.09	0	UNCHANGED	SECRETED	Core
D9Q690_CORP1	Glutamate 1 semialdehyde 2 1 aminomutas	10069.5	20.5	1.69893	0.764628	0.53	0.16	0.74	0.08	1.26	0.08	1	UNCHANGED	CYTOPLASMIQUE	Core
D9Q691_CORP1	Probable phosphoglycerate mutase	6080	14	0.763379	-0.389528	-0.27	0.19	1.13	0.09	0.87	0.09	0	UNCHANGED	CYTOPLASMIQUE	Core
D9Q6A4_CORP1	Naphthoate synthase erium	1669.27	17	0.755784	-0.403955	-0.28	0.15	1.14	0.07	0.86	0.07	0	UNCHANGED	CYTOPLASMIQUE	Core
D9Q6B0_CORP1	Demethylmenaquinone methyltransferase O	2587.26	11	0.66365	-0.591505	-0.41	0.22	1.2	0.1	0.8	0.1	0	UNCHANGED	CYTOPLASMIQUE	Core
D9Q6B3_CORP1	Polyprenyl synthetase eriu	2584.38	13	2.18147	1.1253	0.78	0.27	0.63	0.11	1.37	0.11	1	UNCHANGED	CYTOPLASMIQUE	Core
D9Q6B4_CORP1	Preprotein translocase subunit SecE OS	7580.88	6	1.43333	0.51937	0.36	0.28	0.82	0.14	1.18	0.14	1	UNCHANGED	MEMBRANE	Core
D9Q6B5_CORP1	Transcription antitermination protein n	10055.6	10	0.631284	-0.66364	-0.46	0.11	1.23	0.05	0.77	0.05	0	UNCHANGED	CYTOPLASMIQUE	Core
D9Q6B6_CORP1	50S ribosomal protein L11	56914.7	8	1.49182	0.577078	0.4	0.11	0.8	0.06	1.2	0.06	1	UNCHANGED	CYTOPLASMIQUE	Core
D9Q6B7_CORP1	50S ribosomal protein L1 e	36940.7	11	0.786628	-0.346247	-0.24	0.08	1.12	0.04	0.88	0.04	0	UNCHANGED	CYTOPLASMIQUE	Core
D9Q6B9_CORP1	N ethylmaleimide reductase ynebac	5881.91	18.5	0.755784	-0.403955	-0.28	0.19	1.14	0.09	0.86	0.09	0	UNCHANGED	CYTOPLASMIQUE	Core
D9Q6C0_CORP1	50S ribosomal protein L10	71009.2	12	1.59999	0.678067	0.47	0.07	0.77	0.03	1.23	0.03	1	UNCHANGED	CYTOPLASMIQUE	Shared
D9Q6C1_CORP1	50S ribosomal protein L7 L12 yneb	69197.3	11.5	0.606531	-0.721348	-0.5	0.07	1.25	0.03	0.75	0.03	0	UNCHANGED	CYTOPLASMIQUE	Core
D9Q6D0_CORP1	DNA directed RNA polymerase subunit bet	20024.7	63	0.66365	-0.591505	-0.41	0.06	1.2	0.03	0.8	0.03	0	UNCHANGED	CYTOPLASMIQUE	Core
D9Q6D1_CORP1	DNA directed RNA polymerase subunit bet	22544.7	87.5	0.704688	-0.504943	-0.35	0.04	1.17	0.02	0.83	0.02	0	UNCHANGED	CYTOPLASMIQUE	Core
D9Q6E3_CORP1	30S ribosomal protein S7 e	70872.2	11	1.28403	0.360674	0.25	0.09	0.88	0.05	1.12	0.05	1	UNCHANGED	CYTOPLASMIQUE	Core
D9Q6E4_CORP1	Elongation factor G erium	61222.3	43.5	1.43333	0.51937	0.36	0.05	0.82	0.02	1.18	0.02	1	UNCHANGED	CYTOPLASMIQUE	Core
D9Q6E5_CORP1	Elongation factor Tu erium	91926.8	28	1.43333	0.51937	0.36	0.07	0.82	0.04	1.18	0.04	1	UNCHANGED	CYTOPLASMIQUE	Core
D9Q6F2_CORP1	Putative uncharacterized protein	15017.7	9	0.697676	-0.51937	-0.36	0.1	1.18	0.05	0.82	0.05	0	UNCHANGED	CYTOPLASMIQUE	Core
D9Q6F3_CORP1	30S ribosomal protein S10	29376.6	9.5	0.802519	-0.317393	-0.22	0.09	1.11	0.04	0.89	0.04	0	UNCHANGED	CYTOPLASMIQUE	Core
D9Q6F4_CORP1	50S ribosomal protein L3 e	63911.5	11.5	0.763379	-0.389528	-0.27	0.07	1.14	0.04	0.86	0.04	0	UNCHANGED	CYTOPLASMIQUE	Core
D9Q6F5_CORP1	50S ribosomal protein L4 e	54542.4	12.5	1.53726	0.620359	0.43	0.07	0.79	0.03	1.21	0.03	1	UNCHANGED	CYTOPLASMIQUE	Core
D9Q6F6_CORP1	50S ribosomal protein L23	19865.6	7	0.683861	-0.548224	-0.38	0.1	1.19	0.05	0.81	0.05	0	UNCHANGED	CYTOPLASMIQUE	Core
D9Q6F7_CORP1	50S ribosomal protein L2 e	33268.5	18	1.16183	0.216404	0.15	0.07	0.92	0.04	1.08	0.04	1	UNCHANGED	CYTOPLASMIQUE	Core
D9Q6F8_CORP1	30S ribosomal protein S19	49674.6	8.5	1.17351	0.230831	0.16	0.16	0.92	0.08	1.08	0.08	0.96	UNCHANGED	CYTOPLASMIQUE	Core
D9Q6F9_CORP1	50S ribosomal protein L22	56645.4	10	1.56831	0.649213	0.45	0.1	0.78	0.05	1.22	0.05	1	UNCHANGED	CYTOPLASMIQUE	Shared
D9Q6G0_CORP1	30S ribosomal protein S3 e	50409	14.5	1.50682	0.591505	0.41	0.06	0.8	0.03	1.2	0.03	1	UNCHANGED	CYTOPLASMIQUE	Core
D9Q6G1_CORP1	50S ribosomal protein L16	26095.5	6	1.19722	0.259685	0.18	0.13	0.91	0.06	1.09	0.06	0.98	UNCHANGED	CYTOPLASMIQUE	Shared
D9Q6G2_CORP1	50S ribosomal protein L29	67728.6	8	2.07508	1.05317	0.73	0.25	0.65	0.11	1.35	0.11	1	UNCHANGED	CYTOPLASMIQUE	Core
D9Q6G3_CORP1	30S ribosomal protein S17	35516	8	0.625002	-0.678067	-0.47	0.14	1.23	0.07	0.77	0.07	0	UNCHANGED	CYTOPLASMIQUE	Core
D9Q6G4_CORP1	Oligopeptide binding protein oppA OS Co	6409.05	29	1.69893	0.764628	0.53	0.15	0.74	0.07	1.26	0.07	1	UNCHANGED	PSE	Core
D9Q6H0_CORP1	50S ribosomal protein L14	23934.8	6.5	0.83527	-0.259685	-0.18	0.09	1.09	0.04	0.91	0.04	0	UNCHANGED	CYTOPLASMIQUE	Core
D9Q6H1_CORP1	50S ribosomal protein L24	51692.4	6	0.778801	-0.360674	-0.25	0.09	1.12	0.05	0.88	0.05	0	UNCHANGED	CYTOPLASMIQUE	Core
D9Q6H2_CORP1	50S ribosomal protein L5 e	32970.1	10.5	1.84043	0.880044	0.61	0.12	0.71	0.05	1.29	0.05	1	UNCHANGED	CYTOPLASMIQUE	Core
D9Q6H7_CORP1	50S ribosomal protein L6 e	28305.8	11.5	1.41907	0.504943	0.35	0.12	0.83	0.06	1.17	0.06	1	UNCHANGED	CYTOPLASMIQUE	Core
D9Q6H8_CORP1	50S ribosomal protein L18	24484.4	6.5	0.810584	-0.302966	-0.21	0.11	1.1	0.05	0.9	0.05	0	UNCHANGED	CYTOPLASMIQUE	Core
D9Q6H9_CORP1	30S ribosomal protein S5 e	14713.6	6.5	1.28403	0.360674	0.25	0.15	0.88	0.07	1.12	0.07	1	UNCHANGED	CYTOPLASMIQUE	Core
D9Q6I0_CORP1	50S ribosomal protein L30	33396.3	6	0.491644	-1.02431	-0.71	0.15	1.34	0.07	0.66	0.07	0	UNCHANGED	CYTOPLASMIQUE	Core
D9Q6I1_CORP1	50S ribosomal protein L15	41496.3	8	1.32313	0.403955	0.28	0.12	0.86	0.06	1.14	0.06	1	UNCHANGED	CYTOPLASMIQUE	Core
D9Q6I3_CORP1	Maltotriose binding protein yneba	12652.1	24.5	1.29693	0.375101	0.26	0.13	0.87	0.06	1.13	0.06	1	UNCHANGED	PSE	Core
D9Q6I9_CORP1	Glycerol 3 phosphate transporting ATPas	7453.05	19	1.41907	0.504943	0.35	0.16	0.83	0.08	1.17	0.08	1	UNCHANGED	CYTOPLASMIQUE	Shared
D9Q6J1_CORP1	Adenylate kinase erium pse	11815	8.5	1.66529	0.735774	0.51	0.15	0.75	0.07	1.25	0.07	1	UNCHANGED	CYTOPLASMIQUE	Core
D9Q6J2_CORP1	Neuraminidase Sialidase	27098.3	40	1.29693	0.375101	0.26	0.06	0.87	0.03	1.13	0.03	1	UNCHANGED	SECRETED	Shared
D9Q6J3_CORP1	L D transpeptidase catalytic domain re	7349.33	10	0.600496	-0.735774	-0.51	0.13	1.25	0.06	0.75	0.06	0	UNCHANGED	SECRETED	Core
D9Q6J4_CORP1	Translation initiation factor IF 1 OS C	23927.2	5.5	1.82212	0.865617	0.6	0.12	0.71	0.06	1.29	0.06	1	UNCHANGED	CYTOPLASMIQUE	Core
D9Q6J5_CORP1	30S ribosomal protein S13	33203.6	9	1.16183	0.216404	0.15	0.1	0.93	0.05	1.07	0.05	0.99	UNCHANGED	CYTOPLASMIQUE	Core
D9Q6J6_CORP1	30S ribosomal protein S11	34290.4	5.5	1.71601	0.779055	0.54	0.14	0.74	0.07	1.26	0.07	1	UNCHANGED	CYTOPLASMIQUE	Core
D9Q6J7_CORP1	30S ribosomal protein S4 e	42436.1	14	1.52196	0.605932	0.42	0.08	0.79	0.04	1.21	0.04	1	UNCHANGED	CYTOPLASMIQUE	Core
D9Q6J8_CORP1	DNA directed RNA polymerase subunit alp	76700.4	23.5	1.46228	0.548224	0.38	0.05	0.81	0.03	1.19	0.03	1	UNCHANGED	CYTOPLASMIQUE	Core
D9Q6L0_CORP1	50S ribosomal protein L13	47058.9	9	0.740818	-0.432809	-0.3	0.07	1.15	0.03	0.85	0.03	0	UNCHANGED	CYTOPLASMIQUE	Core
D9Q6L1_CORP1	30S ribosomal protein S9 e	25699.4	9.5	0.637628	-0.649213	-0.45	0.08	1.22	0.04	0.78	0.04	0	UNCHANGED	CYTOPLASMIQUE	Core
D9Q6L2_CORP1	Phosphoglucosamine mutase	907.75	15.5	1.36343	0.447235	0.31	0.22	0.85	0.11	1.15	0.11	0.98	UNCHANGED	CYTOPLASMIQUE	Core
D9Q6L8_CORP1	UPF0079 ATP binding protein yneba	577.85	5.5	0.559898	-0.836763	-0.58	0.57	1.28	0.25	0.72	0.25	0.03	UNCHANGED	CYTOPLASMIQUE	Core
D9Q6M0_CORP1	Putative uncharacterized protein	769.15	7.5	0.516851	-0.952179	-0.66	0.29	1.32	0.13	0.68	0.13	0	UNCHANGED	CYTOPLASMIQUE	Shared
D9Q6M3_CORP1	10 kDa chaperonin erium ps	73111.7	8.5	1.47698	0.562651	0.39	0.13	0.81	0.06	1.19	0.06	1	UNCHANGED	CYTOPLASMIQUE	Core
D9Q6M4_CORP1	60 kDa chaperonin erium ps	100294	37	1.55271	0.634786	0.44	0.05	0.78	0.02	1.22	0.02	1	UNCHANGED	CYTOPLASMIQUE	Core
D9Q6M7_CORP1	Inosine 5 monophosphate dehydrogenase	5214.43	25.5	0.618783	-0.692494	-0.48	0.11	1.23	0.05	0.77	0.05	0	UNCHANGED	CYTOPLASMIQUE	Core
D9Q6M8_CORP1	Inosine 5 monophosphate dehydrogenase	13651.8	21	0.71177	-0.490516	-0.34	0.09	1.17	0.04	0.83	0.04	0	UNCHANGED	CYTOPLASMIQUE	Core
D9Q6N0_CORP1	GMP synthase glutamine hydrolyzing OS	18709.5	27.5	0.704688	-0.504943	-0.35	0.06	1.17	0.03	0.83	0.03	0	UNCHANGED	CYTOPLASMIQUE	Core
D9Q6N5_CORP1	Putative uncharacterized protein	2785.31	6	0.477114	-1.06759	-0.74	0.22	1.35	0.09	0.65	0.09	0	UNCHANGED	PSE	Core
D9Q6N8_CORP1	Methionine import ATP binding protein M	3041.96	14	0.704688	-0.504943	-0.35	0.13	1.17	0.06	0.83	0.06	0	UNCHANGED	CYTOPLASMIQUE	Core
D9Q6P0_CORP1	D methionine binding lipoprotein metQ O	4568.85	14	0.600496	-0.735774	-0.51	0.13	1.25	0.06	0.75	0.06	0	UNCHANGED	PSE	Core
D9Q6P2_CORP1	Manganese ABC transporter substrate bin	1444.48	14.5	0.733447	-0.447235	-0.31	0.3	1.15	0.14	0.85	0.14	0.03	UNCHANGED	PSE	Core
D9Q6P6_CORP1	DtxR family transcriptional regulator O	2371.28	7.5	0.511709	-0.966606	-0.67	0.19	1.32	0.08	0.68	0.08	0	UNCHANGED	CYTOPLASMIQUE	Core
D9Q6P7_CORP1	Putative tRNA cytidine 34 2 O methy	1924.41	8.5	0.486752	-1.03874	-0.72	0.23	1.34	0.1	0.66	0.1	0	UNCHANGED	CYTOPLASMIQUE	Core
D9Q6P8_CORP1	Bifunctional protein FolD	10168.9	14	0.677057	-0.562651	-0.39	0.1	1.19	0.05	0.81	0.05	0	UNCHANGED	CYTOPLASMIQUE	Core
D9Q6Q3_CORP1	Hemin binding periplasmic protein hmuT	529.87	16	0.810584	-0.302966	-0.21	0.18	1.1	0.09	0.9	0.09	0.01	UNCHANGED	PSE	Core
D9Q6Q7_CORP1	Isocitrate dehydrogenase NADP y	28508.6	42	0.748264	-0.418382	-0.29	0.06	1.14	0.03	0.86	0.03	0	UNCHANGED	CYTOPLASMIQUE	Core
D9Q6R0_CORP1	Endonuclease Exonuclease phosphatase fa	4144.75	21.5	0.704688	-0.504943	-0.35	0.17	1.18	0.08	0.82	0.08	0	UNCHANGED	CYTOPLASMIQUE	Core
D9Q6R2_CORP1	Tryptophan tRNA ligase er	13272.4	17.5	0.818731	-0.288539	-0.2	0.09	1.1	0.04	0.9	0.04	0	UNCHANGED	CYTOPLASMIQUE	Core
D9Q6R3_CORP1	Ribonuclease BN like family yneba	530.11	8	1.24608	0.317393	0.22	0.23	0.89	0.11	1.11	0.11	0.96	UNCHANGED	MEMBRANE	Core
D9Q6R6_CORP1	Putative uncharacterized protein	10723.9	18	0.548812	-0.865617	-0.6	0.09	1.29	0.04	0.71	0.04	0	UNCHANGED	CYTOPLASMIQUE	Core
D9Q6R8_CORP1	Uracil phosphoribosyltransferase	6010.76	9	0.548812	-0.865617	-0.6	0.13	1.29	0.06	0.71	0.06	0	UNCHANGED	CYTOPLASMIQUE	Core
D9Q6S0_CORP1	Phosphoglucomutase phosphomannomutase O	834.15	21.5	0.771052	-0.375101	-0.26	0.23	1.13	0.11	0.87	0.11	0.02	UNCHANGED	CYTOPLASMIQUE	Core
D9Q6S2_CORP1	Flavoprotein disulfide reductase	16892.2	23	0.690734	-0.533797	-0.37	0.06	1.18	0.03	0.82	0.03	0	UNCHANGED	CYTOPLASMIQUE	Core
D9Q6S3_CORP1	Pyruvate carboxylase erium	3082.51	53	0.690734	-0.533797	-0.37	0.09	1.18	0.04	0.82	0.04	0	UNCHANGED	CYTOPLASMIQUE	Core
D9Q6S6_CORP1	Acyl coenzyme A carboxylase yneba	30533.8	27.5	1.63232	0.706921	0.49	0.06	0.76	0.03	1.24	0.03	1	UNCHANGED	CYTOPLASMIQUE	Core
D9Q6S7_CORP1	Sulfurtransferase erium ps	5084.87	22	1.97388	0.981033	0.68	0.14	0.67	0.06	1.33	0.06	1	UNCHANGED	CYTOPLASMIQUE	Core
D9Q6T0_CORP1	Putative uncharacterized protein	2023.9	7	0.606531	-0.721348	-0.5	0.24	1.25	0.11	0.75	0.11	0	UNCHANGED	CYTOPLASMIQUE	Shared
D9Q6T1_CORP1	Maf like protein Cp1002 0482 yneb	1351.96	5	0.501576	-0.99546	-0.69	0.43	1.33	0.19	0.67	0.19	0	UNCHANGED	CYTOPLASMIQUE	Core
D9Q6T2_CORP1	Ribokinase erium pseudotub	5644.6	8.5	0.496585	-1.00989	-0.7	0.15	1.34	0.07	0.66	0.07	0	UNCHANGED	CYTOPLASMIQUE	Core
D9Q6T5_CORP1	Propionyl CoA carboxylase beta chain 1	7525.24	25	1.11628	0.158696	0.11	0.1	0.94	0.05	1.06	0.05	0.98	UNCHANGED	PSE	Core
D9Q6T7_CORP1	Biotin Acetyl CoA carboxylase ligase	1493.49	12.5	0.612626	-0.706921	-0.49	0.22	1.24	0.1	0.76	0.1	0	UNCHANGED	CYTOPLASMIQUE	Core
D9Q6T9_CORP1	Phosphoribosyl amino imidazole carboxyl	2790.22	17.5	0.594521	-0.750201	-0.52	0.12	1.25	0.06	0.75	0.06	0	UNCHANGED	CYTOPLASMIQUE	Core
D9Q6U0_CORP1	N5 carboxyaminoimidazole ribonucleotide	3141.09	7	0.826959	-0.274112	-0.19	0.18	1.09	0.09	0.91	0.09	0.02	UNCHANGED	CYTOPLASMIQUE	Core
D9Q6U7_CORP1	Putative uncharacterized protein	2844.58	11.5	0.748264	-0.418382	-0.29	0.27	1.14	0.13	0.86	0.13	0.04	UNCHANGED	CYTOPLASMIQUE	Core
D9Q6U8_CORP1	Transcriptional regulator lytR yn	787.5	19	1.32313	0.403955	0.28	0.14	0.86	0.07	1.14	0.07	1	UNCHANGED	PSE	Core
D9Q6U9_CORP1	dTDP Rha alpha D GlcNAc pyrophosphate p	1542.67	14	1.2214	0.288539	0.2	0.22	0.9	0.11	1.1	0.11	0.96	UNCHANGED	CYTOPLASMIQUE	Core
D9Q6V6_CORP1	Phosphomannomutase ManB er	10957.2	17	0.631284	-0.66364	-0.46	0.07	1.23	0.04	0.77	0.04	0	UNCHANGED	CYTOPLASMIQUE	Core
D9Q6V8_CORP1	Mannose 6 phosphate isomerase manA OS C	3098.09	17.5	0.606531	-0.721348	-0.5	0.13	1.25	0.06	0.75	0.06	0	UNCHANGED	CYTOPLASMIQUE	Shared
D9Q6W2_CORP1	Adenosylhomocysteinase eri	5036.51	20	0.677057	-0.562651	-0.39	0.13	1.19	0.06	0.81	0.06	0	UNCHANGED	CYTOPLASMIQUE	Core
D9Q6W4_CORP1	DNA binding response regulator mtrA OS	6431.55	8	0.802519	-0.317393	-0.22	0.12	1.11	0.06	0.89	0.06	0	UNCHANGED	CYTOPLASMIQUE	Core
D9Q6W8_CORP1	Ribosomal protein S30AE family protein	47138.3	13.5	1.39097	0.476089	0.33	0.08	0.83	0.04	1.17	0.04	1	UNCHANGED	CYTOPLASMIQUE	Core
D9Q6W9_CORP1	Protein translocase subunit SecA	13278	50.5	0.66365	-0.591505	-0.41	0.08	1.2	0.04	0.8	0.04	0	UNCHANGED	CYTOPLASMIQUE	Shared
D9Q6Z8_CORP1	Lon protease erium pseudot	467.02	11	0.637628	-0.649213	-0.45	0.28	1.22	0.13	0.78	0.13	0	UNCHANGED	SECRETED	Core
D9Q701_CORP1	UPF0182 protein Cp1002 0552 yneba	3348.79	36.5	0.683861	-0.548224	-0.38	0.1	1.19	0.05	0.81	0.05	0	UNCHANGED	PSE	Core
D9Q717_CORP1	Methylmalonyl CoA carboxyltransferase 5	10172.9	22.5	1.30996	0.389528	0.27	0.15	0.87	0.07	1.13	0.07	1	UNCHANGED	CYTOPLASMIQUE	Core
D9Q719_CORP1	Putative uncharacterized protein	17226.2	5.5	2.15977	1.11088	0.77	0.23	0.63	0.1	1.37	0.1	1	UNCHANGED	CYTOPLASMIQUE	Core
D9Q723_CORP1	Inositol 1 monophosphatase ImpA y	2746.43	10.5	0.657047	-0.605932	-0.42	0.16	1.21	0.08	0.79	0.08	0	UNCHANGED	CYTOPLASMIQUE	Core
D9Q724_CORP1	Peptide chain release factor 2 yn	2091.61	20	0.600496	-0.735774	-0.51	0.19	1.25	0.09	0.75	0.09	0	UNCHANGED	CYTOPLASMIQUE	Shared
D9Q728_CORP1	Cell division ATP binding protein FtsE	12058.7	13	0.794534	-0.33182	-0.23	0.16	1.12	0.08	0.88	0.08	0	UNCHANGED	CYTOPLASMIQUE	Core
D9Q739_CORP1	Putative uncharacterized protein	30799.1	10	0.869358	-0.201977	-0.14	0.11	1.07	0.05	0.93	0.05	0.02	UNCHANGED	MEMBRANE	Core
D9Q743_CORP1	Cold shock protein B erium	1489.77	7	0.571209	-0.807909	-0.56	0.27	1.27	0.13	0.73	0.13	0	UNCHANGED	CYTOPLASMIQUE	Core
D9Q749_CORP1	Putative uncharacterized protein	1683.14	13	1.95424	0.966606	0.67	0.28	0.68	0.13	1.32	0.13	1	UNCHANGED	CYTOPLASMIQUE	Core
D9Q752_CORP1	Citrate synthase erium pse	74969.5	22	1.63232	0.706921	0.49	0.06	0.76	0.03	1.24	0.03	1	UNCHANGED	CYTOPLASMIQUE	Core
D9Q757_CORP1	2 5 diketo D gluconic acid reductase A	13545.5	20	0.625002	-0.678067	-0.47	0.1	1.23	0.05	0.77	0.05	0	UNCHANGED	CYTOPLASMIQUE	Core
D9Q760_CORP1	Cation acetate symporter ActP yne	4858.05	11	1.19722	0.259685	0.18	0.2	0.91	0.1	1.09	0.1	0.95	UNCHANGED	MEMBRANE	Core
D9Q780_CORP1	Thymidylate synthase erium	4708.55	10.5	0.718924	-0.476089	-0.33	0.19	1.16	0.09	0.84	0.09	0	UNCHANGED	CYTOPLASMIQUE	Core
D9Q781_CORP1	3 phosphoadenosine 5 phosphate phosph	10046.2	11.5	0.618783	-0.692494	-0.48	0.09	1.24	0.04	0.76	0.04	0	UNCHANGED	CYTOPLASMIQUE	Core
D9Q787_CORP1	Glucose 6 phosphate isomerase yne	16542	25	0.88692	-0.173123	-0.12	0.09	1.06	0.04	0.94	0.04	0	UNCHANGED	CYTOPLASMIQUE	Core
D9Q788_CORP1	Succinate semialdehyde dehydrogenase N	3515.83	26.5	1.58407	0.66364	0.46	0.12	0.77	0.06	1.23	0.06	1	UNCHANGED	CYTOPLASMIQUE	Core
D9Q793_CORP1	Phosphoribosylglycinamide formyltransfe	4504.02	9.5	1.68203	0.750201	0.52	0.22	0.75	0.1	1.25	0.1	1	UNCHANGED	CYTOPLASMIQUE	Shared
D9Q794_CORP1	Bifunctional purine biosynthesis protei	10409	21	0.697676	-0.51937	-0.36	0.11	1.18	0.05	0.82	0.05	0	UNCHANGED	CYTOPLASMIQUE	Core
D9Q796_CORP1	Glutamate binding protein GluB yn	3543.34	16.5	0.606531	-0.721348	-0.5	0.13	1.25	0.06	0.75	0.06	0	UNCHANGED	PSE	Core
D9Q7A2_CORP1	30S ribosomal protein S18	39472.2	3.5	1.76827	0.822336	0.57	0.23	0.72	0.11	1.28	0.11	1	UNCHANGED	CYTOPLASMIQUE	Core
D9Q7A4_CORP1	50S ribosomal protein L33	35026.9	5	1.2586	0.33182	0.23	0.17	0.89	0.08	1.11	0.08	1	UNCHANGED	CYTOPLASMIQUE	Shared
D9Q7A5_CORP1	50S ribosomal protein L28	23240.6	8	1.1275	0.173123	0.12	0.13	0.94	0.07	1.06	0.07	0.96	UNCHANGED	CYTOPLASMIQUE	Shared
D9Q7A6_CORP1	50S ribosomal protein L31	84419.1	3.5	0.763379	-0.389528	-0.27	0.1	1.14	0.05	0.86	0.05	0	UNCHANGED	CYTOPLASMIQUE	Core
D9Q7A7_CORP1	50S ribosomal protein L32	69177.5	2.5	0.869358	-0.201977	-0.14	0.13	1.07	0.07	0.93	0.07	0.04	UNCHANGED	CYTOPLASMIQUE	Core
D9Q7A8_CORP1	Two component system response regulator	36652.1	12.5	1.69893	0.764628	0.53	0.1	0.74	0.05	1.26	0.05	1	UNCHANGED	CYTOPLASMIQUE	Core
D9Q7A9_CORP1	Two component system sensor kinase prot	839.56	19	1.61607	0.692494	0.48	0.27	0.77	0.13	1.23	0.13	1	UNCHANGED	PSE	Core
D9Q7B0_CORP1	Serine protease erium pseu	3527.23	17	0.436049	-1.19744	-0.83	0.17	1.39	0.07	0.61	0.07	0	UNCHANGED	CYTOPLASMIQUE	Core
D9Q7B3_CORP1	Large conductance mechanosensitive chan	24324.5	5	1.16183	0.216404	0.15	0.13	0.92	0.06	1.08	0.06	1	UNCHANGED	MEMBRANE	Core
D9Q7B6_CORP1	UTP glucose 1 phosphate uridylyltransf	7356.45	12.5	0.491644	-1.02431	-0.71	0.16	1.34	0.07	0.66	0.07	0	UNCHANGED	CYTOPLASMIQUE	Core
D9Q7C5_CORP1	Putative uncharacterized protein	628.32	8	0.506617	-0.981033	-0.68	0.38	1.32	0.16	0.68	0.16	0	UNCHANGED	MEMBRANE	Core
D9Q7C7_CORP1	Methionine tRNA ligase er	7626.54	26.5	0.594521	-0.750201	-0.52	0.1	1.25	0.05	0.75	0.05	0	UNCHANGED	CYTOPLASMIQUE	Core
D9Q7C9_CORP1	Resuscitation promoting factor RpfB OS	386.07	11.5	0.618783	-0.692494	-0.48	0.46	1.23	0.21	0.77	0.21	0.04	UNCHANGED	SECRETED	Core
D9Q7D0_CORP1	Ribosomal RNA small subunit methyltrans	1326.57	12.5	1.89648	0.923325	0.64	0.27	0.69	0.12	1.31	0.12	1	UNCHANGED	CYTOPLASMIQUE	Shared
D9Q7D2_CORP1	ABC transporter ATP binding protein OS	576.81	20.5	1.28403	0.360674	0.25	0.28	0.88	0.14	1.12	0.14	0.95	UNCHANGED	CYTOPLASMIQUE	Core
D9Q7D3_CORP1	Antibiotic biosynthesis monooxygenase O	12505.4	7.5	0.486752	-1.03874	-0.72	0.47	1.34	0.2	0.66	0.2	0	UNCHANGED	CYTOPLASMIQUE	Core
D9Q7D4_CORP1	Transcriptional regulatory protein PvdS	4890.75	16.5	0.657047	-0.605932	-0.42	0.14	1.21	0.07	0.79	0.07	0	UNCHANGED	CYTOPLASMIQUE	Core
D9Q7D6_CORP1	Enoyl CoA hydratase erium	564.37	14.5	0.755784	-0.403955	-0.28	0.29	1.14	0.14	0.86	0.14	0.05	UNCHANGED	CYTOPLASMIQUE	Shared
D9Q7D7_CORP1	Putative uncharacterized protein	1218.44	15	0.794534	-0.33182	-0.23	0.2	1.11	0.1	0.89	0.1	0.02	UNCHANGED	CYTOPLASMIQUE	Core
D9Q7D8_CORP1	Glyceraldehyde 3 phosphate dehydrogenas	16713.7	19.5	1.64872	0.721348	0.5	0.13	0.76	0.06	1.24	0.06	1	UNCHANGED	CYTOPLASMIQUE	Core
D9Q7E0_CORP1	Proline iminopeptidase eri	9292.55	20	0.704688	-0.504943	-0.35	0.12	1.17	0.06	0.83	0.06	0	UNCHANGED	CYTOPLASMIQUE	Core
D9Q7E1_CORP1	Peptide chain release factor 3 yn	4085.95	25.5	1.68203	0.750201	0.52	0.21	0.75	0.1	1.25	0.1	1	UNCHANGED	CYTOPLASMIQUE	Core
D9Q7E4_CORP1	Peptidyl tRNA hydrolase er	2310.46	11	0.794534	-0.33182	-0.23	0.22	1.11	0.11	0.89	0.11	0.04	UNCHANGED	CYTOPLASMIQUE	Core
D9Q7E7_CORP1	Peptidyl tRNA hydrolase er	2094.07	9	0.444858	-1.16858	-0.81	0.33	1.38	0.14	0.62	0.14	0	UNCHANGED	CYTOPLASMIQUE	Core
D9Q7E8_CORP1	50S ribosomal protein L25	13498.2	8	1.33643	0.418382	0.29	0.13	0.86	0.06	1.14	0.06	1	UNCHANGED	CYTOPLASMIQUE	Core
D9Q7E9_CORP1	Pullulanase erium pseudotu	973.01	22.5	0.71177	-0.490516	-0.34	0.15	1.17	0.07	0.83	0.07	0	UNCHANGED	CYTOPLASMIQUE	Shared
D9Q7F0_CORP1	Ribose phosphate pyrophosphokinase OS C	27819	15.5	0.755784	-0.403955	-0.28	0.11	1.14	0.05	0.86	0.05	0	UNCHANGED	CYTOPLASMIQUE	Core
D9Q7F1_CORP1	Bifunctional protein GlmU	1969.37	25	0.631284	-0.66364	-0.46	0.12	1.23	0.06	0.77	0.06	0	UNCHANGED	CYTOPLASMIQUE	Core
D9Q7F5_CORP1	TetR family transcriptional regulator O	813.86	7.5	0.631284	-0.66364	-0.46	0.27	1.22	0.13	0.78	0.13	0	UNCHANGED	CYTOPLASMIQUE	Core
D9Q7F9_CORP1	LpqU family protein erium	467.51	10	0.657047	-0.605932	-0.42	0.33	1.21	0.16	0.79	0.16	0.01	UNCHANGED	SECRETED	Core
D9Q7G0_CORP1	Enolase erium pseudotuberc	108929	22	1.52196	0.605932	0.42	0.06	0.79	0.03	1.21	0.03	1	UNCHANGED	CYTOPLASMIQUE	Core
D9Q7G3_CORP1	Ppx GppA phosphatase family yneba	713.3	11.5	0.748264	-0.418382	-0.29	0.23	1.15	0.11	0.85	0.11	0.02	UNCHANGED	CYTOPLASMIQUE	Core
D9Q7G7_CORP1	Transcription elongation factor GreA OS	38744.3	12	0.740818	-0.432809	-0.3	0.1	1.15	0.05	0.85	0.05	0	UNCHANGED	CYTOPLASMIQUE	Core
D9Q7G9_CORP1	Mycothiol conjugate amidase Mca y	1322.34	14.5	0.794534	-0.33182	-0.23	0.16	1.11	0.08	0.89	0.08	0	UNCHANGED	CYTOPLASMIQUE	Core
D9Q7H4_CORP1	Serine hydroxymethyltransferase y	51204.9	24.5	0.612626	-0.706921	-0.49	0.05	1.24	0.02	0.76	0.02	0	UNCHANGED	CYTOPLASMIQUE	Core
D9Q7H7_CORP1	Putative uncharacterized protein	1105.9	5.5	1.71601	0.779055	0.54	0.24	0.74	0.11	1.26	0.11	1	UNCHANGED	CYTOPLASMIQUE	Core
D9Q7I0_CORP1	Putative uncharacterized protein	3523.4	7.5	0.472367	-1.08202	-0.75	0.2	1.36	0.09	0.64	0.09	0	UNCHANGED	PSE	Shared
D9Q7I1_CORP1	Phosphinothricin acetyltransferase YwnH	3798.2	10.5	0.71177	-0.490516	-0.34	0.15	1.17	0.07	0.83	0.07	0	UNCHANGED	CYTOPLASMIQUE	Core
D9Q7I4_CORP1	Fumarate hydratase class II yneba	42646	26.5	0.869358	-0.201977	-0.14	0.06	1.07	0.03	0.93	0.03	0	UNCHANGED	CYTOPLASMIQUE	Core
D9Q7I5_CORP1	Fructose 1 6 bisphosphatase yneba	8626.74	15	0.740818	-0.432809	-0.3	0.09	1.15	0.04	0.85	0.04	0	UNCHANGED	CYTOPLASMIQUE	Core
D9Q7I6_CORP1	Putative uncharacterized protein	2084.64	10.5	1.53726	0.620359	0.43	0.39	0.79	0.18	1.21	0.18	0.97	UNCHANGED	MEMBRANE	Core
D9Q7I8_CORP1	4 hydroxy 3 methylbut 2 enyl diphosphat	3383.83	8	0.588605	-0.764628	-0.53	0.18	1.26	0.09	0.74	0.09	0	UNCHANGED	CYTOPLASMIQUE	Core
D9Q7J1_CORP1	GTP binding protein YchF e	13449.8	21.5	0.582748	-0.779055	-0.54	0.08	1.26	0.04	0.74	0.04	0	UNCHANGED	CYTOPLASMIQUE	Core
D9Q7K5_CORP1	Oligopeptide binding protein oppA OS Co	40589	36.5	1.39097	0.476089	0.33	0.06	0.84	0.03	1.16	0.03	1	UNCHANGED	PSE	Core
D9Q7L2_CORP1	GTP binding protein TypA BipA yne	4898.74	28	0.594521	-0.750201	-0.52	0.06	1.25	0.03	0.75	0.03	0	UNCHANGED	CYTOPLASMIQUE	Core
D9Q7L7_CORP1	N succinyldiaminopimelate aminotransfer	8892.76	16	0.677057	-0.562651	-0.39	0.19	1.19	0.09	0.81	0.09	0	UNCHANGED	CYTOPLASMIQUE	Core
D9Q7M1_CORP1	2 3 4 5 tetrahydropyridine 2 6 dicarbox	19268.6	14.5	0.697676	-0.51937	-0.36	0.09	1.18	0.05	0.82	0.05	0	UNCHANGED	CYTOPLASMIQUE	Core
D9Q7M4_CORP1	Succinyl diaminopimelate desuccinylase	3122.34	9.5	0.683861	-0.548224	-0.38	0.21	1.19	0.1	0.81	0.1	0	UNCHANGED	CYTOPLASMIQUE	Core
D9Q7M5_CORP1	Lysine decarboxylase erium	3593.51	11.5	0.66365	-0.591505	-0.41	0.1	1.2	0.05	0.8	0.05	0	UNCHANGED	CYTOPLASMIQUE	Core
D9Q7M6_CORP1	Dihydropteroate synthase e	389.33	17.5	0.559898	-0.836763	-0.58	0.26	1.28	0.12	0.72	0.12	0	UNCHANGED	CYTOPLASMIQUE	Core
D9Q7M9_CORP1	Putative uncharacterized protein	119012	3.5	0.57695	-0.793482	-0.55	0.18	1.27	0.09	0.73	0.09	0	UNCHANGED	CYTOPLASMIQUE	Core
D9Q7N0_CORP1	Ribosomal RNA methyltransferase y	6525.35	13	1.87761	0.908898	0.63	0.17	0.7	0.08	1.3	0.08	1	UNCHANGED	CYTOPLASMIQUE	Core
D9Q7N1_CORP1	Sucrose 6 phosphate hydrolase yne	7319.03	23	0.650509	-0.620359	-0.43	0.1	1.21	0.05	0.79	0.05	0	UNCHANGED	CYTOPLASMIQUE	Core
D9Q7N2_CORP1	Alpha acetolactate decarboxylase	1991.57	10	0.650509	-0.620359	-0.43	0.18	1.21	0.08	0.79	0.08	0	UNCHANGED	CYTOPLASMIQUE	Core
D9Q7N3_CORP1	Glycosyl transferase erium	2735.9	13	0.755784	-0.403955	-0.28	0.26	1.14	0.13	0.86	0.13	0.04	UNCHANGED	CYTOPLASMIQUE	Core
D9Q7N5_CORP1	O methyltransferase erium	2831.89	9.5	0.612626	-0.706921	-0.49	0.18	1.24	0.08	0.76	0.08	0	UNCHANGED	CYTOPLASMIQUE	Core
D9Q7N9_CORP1	Protein mrp erium pseudotu	2230.48	12	1.2214	0.288539	0.2	0.19	0.9	0.09	1.1	0.09	0.97	UNCHANGED	CYTOPLASMIQUE	Core
D9Q7P1_CORP1	Magnesium transporter mgtE ynebac	1849.76	21.5	0.802519	-0.317393	-0.22	0.14	1.11	0.07	0.89	0.07	0	UNCHANGED	CYTOPLASMIQUE	Core
D9Q7P3_CORP1	2 oxoglutarate dehydrogenase E1 compone	19180.5	65.5	0.771052	-0.375101	-0.26	0.05	1.13	0.03	0.87	0.03	0	UNCHANGED	CYTOPLASMIQUE	Core
D9Q7P5_CORP1	Putative uncharacterized protein	6924.43	10.5	1.20925	0.274112	0.19	0.21	0.91	0.1	1.09	0.1	0.97	UNCHANGED	CYTOPLASMIQUE	Core
D9Q7P9_CORP1	Putative uncharacterized protein	7518.64	5.5	0.554327	-0.85119	-0.59	0.19	1.28	0.09	0.72	0.09	0	UNCHANGED	CYTOPLASMIQUE	Core
D9Q7Q4_CORP1	DEAD box helicase erium ps	5478.66	25.5	0.631284	-0.66364	-0.46	0.1	1.23	0.05	0.77	0.05	0	UNCHANGED	CYTOPLASMIQUE	Core
D9Q7Q7_CORP1	Putative uncharacterized protein	928.51	3.5	0.559898	-0.836763	-0.58	0.25	1.28	0.12	0.72	0.12	0	UNCHANGED	MEMBRANE	Core
D9Q7R8_CORP1	Putative uncharacterized protein	17774.3	11.5	0.677057	-0.562651	-0.39	0.11	1.19	0.05	0.81	0.05	0	UNCHANGED	CYTOPLASMIQUE	Core
D9Q7S0_CORP1	Lactate utilization protein A yne	17160.3	16	0.600496	-0.735774	-0.51	0.1	1.25	0.05	0.75	0.05	0	UNCHANGED	CYTOPLASMIQUE	Core
D9Q7S2_CORP1	Arginine tRNA ligase eriu	9831.17	27	1.50682	0.591505	0.41	0.16	0.8	0.07	1.2	0.07	1	UNCHANGED	CYTOPLASMIQUE	Core
D9Q7S6_CORP1	Putative uncharacterized protein	679.16	13	0.71177	-0.490516	-0.34	0.29	1.17	0.14	0.83	0.14	0	UNCHANGED	CYTOPLASMIQUE	Core
D9Q7S8_CORP1	Transcription termination factor Rho OS	7181.64	26.5	0.594521	-0.750201	-0.52	0.08	1.25	0.04	0.75	0.04	0	UNCHANGED	CYTOPLASMIQUE	Shared
D9Q7S9_CORP1	Peptide chain release factor 1 yn	1425.12	17.5	0.554327	-0.85119	-0.59	0.13	1.29	0.06	0.71	0.06	0	UNCHANGED	CYTOPLASMIQUE	Core
D9Q7T1_CORP1	tRNA threonylcarbamoyladenosine biosynt	3882.38	9	0.637628	-0.649213	-0.45	0.27	1.22	0.13	0.78	0.13	0.01	UNCHANGED	CYTOPLASMIQUE	Core
D9Q7T4_CORP1	ATP synthase subunit a eri	8370.34	3	1.2586	0.33182	0.23	0.19	0.89	0.09	1.11	0.09	0.97	UNCHANGED	MEMBRANE	Core
D9Q7T6_CORP1	ATP synthase subunit b eri	11332.4	10.5	1.58407	0.66364	0.46	0.13	0.77	0.06	1.23	0.06	1	UNCHANGED	MEMBRANE	Shared
D9Q7T7_CORP1	ATP synthase subunit delta ynebac	44543.4	20.5	0.802519	-0.317393	-0.22	0.08	1.11	0.04	0.89	0.04	0	UNCHANGED	CYTOPLASMIQUE	Core
D9Q7T8_CORP1	ATP synthase subunit alpha ynebac	50757.4	26.5	1.56831	0.649213	0.45	0.07	0.78	0.03	1.22	0.03	1	UNCHANGED	CYTOPLASMIQUE	Core
D9Q7T9_CORP1	ATP synthase gamma chain e	20432.6	17.5	1.59999	0.678067	0.47	0.14	0.77	0.06	1.23	0.06	1	UNCHANGED	CYTOPLASMIQUE	Core
D9Q7U0_CORP1	ATP synthase subunit beta	58504.8	30	1.49182	0.577078	0.4	0.05	0.8	0.02	1.2	0.02	1	UNCHANGED	CYTOPLASMIQUE	Core
D9Q7U3_CORP1	Endonuclease NucS erium ps	2434.09	14	0.677057	-0.562651	-0.39	0.19	1.19	0.09	0.81	0.09	0	UNCHANGED	CYTOPLASMIQUE	Core
D9Q7U4_CORP1	Methylmalonyl CoA epimerase yneba	671.04	6.5	0.472367	-1.08202	-0.75	0.33	1.36	0.14	0.64	0.14	0	UNCHANGED	CYTOPLASMIQUE	Core
D9Q7U9_CORP1	Ferric enterobactin transport ATP bindi	4320.85	12.5	0.67032	-0.577078	-0.4	0.17	1.2	0.08	0.8	0.08	0	UNCHANGED	CYTOPLASMIQUE	Core
D9Q7V1_CORP1	Putative uncharacterized protein	370.87	20	0.582748	-0.779055	-0.54	0.2	1.26	0.09	0.74	0.09	0	UNCHANGED	CYTOPLASMIQUE	Core
D9Q7V2_CORP1	Electron transfer flavo protein subunit	15215.8	13	0.606531	-0.721348	-0.5	0.13	1.24	0.06	0.76	0.06	0	UNCHANGED	CYTOPLASMIQUE	Core
D9Q7V3_CORP1	Electron transfer flavo protein subunit	17536.7	8.5	0.57695	-0.793482	-0.55	0.14	1.27	0.06	0.73	0.06	0	UNCHANGED	CYTOPLASMIQUE	Shared
D9Q7V4_CORP1	Cysteine desulfurase erium	1480.88	11.5	0.733447	-0.447235	-0.31	0.2	1.15	0.1	0.85	0.1	0	UNCHANGED	CYTOPLASMIQUE	Core
D9Q7V6_CORP1	tRNA specific 2 thiouridylase MnmA OS C	905.37	14.5	0.477114	-1.06759	-0.74	0.24	1.35	0.1	0.65	0.1	0	UNCHANGED	CYTOPLASMIQUE	Core
D9Q7V7_CORP1	Putative uncharacterized protein	1535.7	18	0.559898	-0.836763	-0.58	0.2	1.28	0.09	0.72	0.09	0	UNCHANGED	CYTOPLASMIQUE	Shared
D9Q7V8_CORP1	DNA polymerase III subunit epsilon OS C	1523.62	14	0.612626	-0.706921	-0.49	0.23	1.24	0.11	0.76	0.11	0	UNCHANGED	CYTOPLASMIQUE	Core
D9Q7V9_CORP1	DNA ligase erium pseudotub	1599.87	29.5	0.625002	-0.678067	-0.47	0.14	1.23	0.07	0.77	0.07	0	UNCHANGED	CYTOPLASMIQUE	Core
D9Q7W0_CORP1	Putative uncharacterized protein	11031	5.5	0.565525	-0.822336	-0.57	0.13	1.28	0.06	0.72	0.06	0	UNCHANGED	CYTOPLASMIQUE	Core
D9Q7W2_CORP1	Glutamyl tRNA Gln amidotransferase sub	13475.3	29.5	0.594521	-0.750201	-0.52	0.1	1.25	0.05	0.75	0.05	0	UNCHANGED	CYTOPLASMIQUE	Core
D9Q7W3_CORP1	Mycothiol acetyltransferase yneba	2849.23	5.5	0.650509	-0.620359	-0.43	0.38	1.21	0.18	0.79	0.18	0	UNCHANGED	CYTOPLASMIQUE	Core
D9Q7W9_CORP1	Iron 3 hydroxamate binding protein fh	5235.71	19	1.13883	0.18755	0.13	0.13	0.94	0.06	1.06	0.06	0.97	UNCHANGED	PSE	Core
D9Q7X1_CORP1	Aspartyl glutamyl tRNA Asn Gln amidotr	9318.35	26	0.657047	-0.605932	-0.42	0.08	1.21	0.04	0.79	0.04	0	UNCHANGED	CYTOPLASMIQUE	Core
D9Q7X2_CORP1	Aldo keto reductase erium	2035.98	16.5	0.718924	-0.476089	-0.33	0.19	1.16	0.09	0.84	0.09	0	UNCHANGED	CYTOPLASMIQUE	Core
D9Q7X6_CORP1	Putative uncharacterized protein	6516.52	12	0.878095	-0.18755	-0.13	0.14	1.06	0.07	0.94	0.07	0.05	UNCHANGED	MEMBRANE	Core
D9Q7X8_CORP1	Low molecular weight protein antigen 6	1360.27	8.5	1.44773	0.533797	0.37	0.3	0.82	0.15	1.18	0.15	0.99	UNCHANGED	MEMBRANE	Core
D9Q7Y1_CORP1	Ketol acid reductoisomerase yneba	2043.98	16	0.625002	-0.678067	-0.47	0.15	1.23	0.07	0.77	0.07	0	UNCHANGED	CYTOPLASMIQUE	Core
D9Q7Y5_CORP1	D 3 phosphoglycerate dehydrogenase OS C	27949.8	27	0.704688	-0.504943	-0.35	0.06	1.18	0.03	0.82	0.03	0	UNCHANGED	CYTOPLASMIQUE	Core
D9Q7Z0_CORP1	2 hydroxyhepta 2 4 diene 1 7 dioate iso	3042.79	10	0.625002	-0.678067	-0.47	0.16	1.23	0.07	0.77	0.07	0	UNCHANGED	CYTOPLASMIQUE	Core
D9Q7Z1_CORP1	Menaquinone specific isochorismate synt	787.97	16	0.726149	-0.461662	-0.32	0.21	1.16	0.1	0.84	0.1	0	UNCHANGED	CYTOPLASMIQUE	Shared
D9Q7Z2_CORP1	Glutamate tRNA ligase eri	9393.34	28.5	0.644036	-0.634786	-0.44	0.08	1.21	0.04	0.79	0.04	0	UNCHANGED	CYTOPLASMIQUE	Core
D9Q801_CORP1	D alanine D alanine ligase yneba	10455.2	16	0.677057	-0.562651	-0.39	0.11	1.19	0.05	0.81	0.05	0	UNCHANGED	CYTOPLASMIQUE	Core
D9Q802_CORP1	Putative uncharacterized protein	858.5	13.5	1.97388	0.981033	0.68	0.33	0.67	0.14	1.33	0.14	1	UNCHANGED	SECRETED	Core
D9Q808_CORP1	Ribosomal RNA small subunit methyltrans	534.61	8	2.13828	1.09645	0.76	0.37	0.64	0.17	1.36	0.17	1	UNCHANGED	CYTOPLASMIQUE	Core
D9Q813_CORP1	Serine threonine protein kinase PknD OS	605.97	7	0.511709	-0.966606	-0.67	0.43	1.32	0.19	0.68	0.19	0.01	UNCHANGED	PSE	Shared
D9Q816_CORP1	DNA polymerase erium pseud	3369.43	38	0.690734	-0.533797	-0.37	0.1	1.18	0.05	0.82	0.05	0	UNCHANGED	CYTOPLASMIQUE	Core
D9Q818_CORP1	30S ribosomal protein S1 e	58315.7	36	0.637628	-0.649213	-0.45	0.03	1.22	0.02	0.78	0.02	0	UNCHANGED	CYTOPLASMIQUE	Core
D9Q820_CORP1	Phosphotransferase system II Component	49710	18.5	1.28403	0.360674	0.25	0.09	0.88	0.04	1.12	0.04	1	UNCHANGED	PSE	Shared
D9Q824_CORP1	Stress related protein eri	11795.8	12	0.794534	-0.33182	-0.23	0.18	1.12	0.09	0.88	0.09	0	UNCHANGED	CYTOPLASMIQUE	Core
D9Q826_CORP1	DoxX family protein erium	41704.5	12	0.878095	-0.18755	-0.13	0.09	1.07	0.04	0.93	0.04	0	UNCHANGED	CYTOPLASMIQUE	Core
D9Q828_CORP1	UvrABC system protein A er	1010.23	48.5	1.1853	0.245258	0.17	0.13	0.92	0.06	1.08	0.06	0.99	UNCHANGED	CYTOPLASMIQUE	Core
D9Q829_CORP1	Translation initiation factor IF 3 OS C	2709.33	8	0.718924	-0.476089	-0.33	0.2	1.16	0.09	0.84	0.09	0	UNCHANGED	CYTOPLASMIQUE	Core
D9Q831_CORP1	50S ribosomal protein L20	22871.2	9	1.47698	0.562651	0.39	0.1	0.81	0.05	1.19	0.05	1	UNCHANGED	CYTOPLASMIQUE	Core
D9Q832_CORP1	Putative uncharacterized protein	13481.5	9	1.43333	0.51937	0.36	0.18	0.82	0.09	1.18	0.09	1	UNCHANGED	PSE	Core
D9Q834_CORP1	Phenylalanine tRNA ligase alpha subuni	2175.21	15	0.718924	-0.476089	-0.33	0.21	1.16	0.1	0.84	0.1	0	UNCHANGED	CYTOPLASMIQUE	Core
D9Q835_CORP1	Phenylalanine tRNA ligase beta subunit	6665.97	35.5	0.66365	-0.591505	-0.41	0.07	1.2	0.03	0.8	0.03	0	UNCHANGED	CYTOPLASMIQUE	Core
D9Q841_CORP1	Arginine repressor erium p	2244.2	8	0.481909	-1.05317	-0.73	0.22	1.35	0.1	0.65	0.1	0	UNCHANGED	CYTOPLASMIQUE	Core
D9Q842_CORP1	Argininosuccinate synthase ynebac	13335.8	25	0.726149	-0.461662	-0.32	0.1	1.16	0.05	0.84	0.05	0	UNCHANGED	CYTOPLASMIQUE	Core
D9Q845_CORP1	Tyrosine tRNA ligase eriu	14531.3	17.5	0.625002	-0.678067	-0.47	0.12	1.23	0.06	0.77	0.06	0	UNCHANGED	CYTOPLASMIQUE	Core
D9Q846_CORP1	Tetratricopeptide TPR2 eri	8902.76	17.5	0.771052	-0.375101	-0.26	0.19	1.13	0.09	0.87	0.09	0.01	UNCHANGED	CYTOPLASMIQUE	Shared
D9Q847_CORP1	Haloacid dehalogenase HAD superfamily	3803.45	15	0.66365	-0.591505	-0.41	0.14	1.2	0.07	0.8	0.07	0	UNCHANGED	CYTOPLASMIQUE	Core
D9Q851_CORP1	DNA repair protein recN er	523.05	24.5	1.93479	0.952179	0.66	0.17	0.68	0.07	1.32	0.07	1	UNCHANGED	CYTOPLASMIQUE	Core
D9Q852_CORP1	Thiamin pyrophosphokinase catalytic do	4805.34	11	1.89648	0.923325	0.64	0.17	0.69	0.08	1.31	0.08	1	UNCHANGED	PSE	Core
D9Q853_CORP1	Putative uncharacterized protein	3477.71	16.5	0.697676	-0.51937	-0.36	0.19	1.18	0.09	0.82	0.09	0	UNCHANGED	PSE	Core
D9Q854_CORP1	ADP ribose pyrophosphatase ADPRase OS	472.62	7.5	0.571209	-0.807909	-0.56	0.41	1.27	0.19	0.73	0.19	0.01	UNCHANGED	CYTOPLASMIQUE	Core
D9Q856_CORP1	Chromosome partitioning ATPase protein	1311.45	10	1.2586	0.33182	0.23	0.22	0.89	0.11	1.11	0.11	1	UNCHANGED	CYTOPLASMIQUE	Core
D9Q861_CORP1	Adenosylmethionine 8 amino 7 oxononanoa	436.08	12.5	0.704688	-0.504943	-0.35	0.3	1.17	0.15	0.83	0.15	0.01	UNCHANGED	CYTOPLASMIQUE	Core
D9Q862_CORP1	ATP dependent dethiobiotin synthetase B	2236.46	7.5	0.449329	-1.15416	-0.8	0.2	1.38	0.08	0.62	0.08	0	UNCHANGED	CYTOPLASMIQUE	Core
D9Q864_CORP1	Pseudouridine synthase eri	2571.07	17.5	1.19722	0.259685	0.18	0.17	0.91	0.08	1.09	0.08	0.96	UNCHANGED	CYTOPLASMIQUE	Core
D9Q866_CORP1	GTPase Der erium pseudotub	2730.19	29	0.733447	-0.447235	-0.31	0.17	1.15	0.08	0.85	0.08	0	UNCHANGED	CYTOPLASMIQUE	Core
D9Q871_CORP1	Iron ABC transporter substrate binding	1977.02	17	1.47698	0.562651	0.39	0.27	0.81	0.13	1.19	0.13	0.98	UNCHANGED	PSE	Core
D9Q883_CORP1	Hydrolase alpha beta superfamily	2557.75	15.5	0.67032	-0.577078	-0.4	0.18	1.2	0.08	0.8	0.08	0	UNCHANGED	CYTOPLASMIQUE	Core
D9Q886_CORP1	Oxoglutarate dehydrogenase inhibitor OS	42598.1	11	0.677057	-0.562651	-0.39	0.13	1.19	0.06	0.81	0.06	0	UNCHANGED	CYTOPLASMIQUE	Core
D9Q887_CORP1	MerR family transcriptional regulator O	896.1	9.5	0.67032	-0.577078	-0.4	0.34	1.2	0.16	0.8	0.16	0	UNCHANGED	CYTOPLASMIQUE	Core
D9Q890_CORP1	Putative uncharacterized protein	4284.56	17	0.718924	-0.476089	-0.33	0.1	1.16	0.05	0.84	0.05	0	UNCHANGED	SECRETED	Core
D9Q895_CORP1	6 phosphogluconate dehydrogenase decar	21563.6	21	0.650509	-0.620359	-0.43	0.1	1.21	0.05	0.79	0.05	0	UNCHANGED	CYTOPLASMIQUE	Core
D9Q896_CORP1	Thioesterase erium pseudot	44507.5	8	0.818731	-0.288539	-0.2	0.18	1.1	0.09	0.9	0.09	0.03	UNCHANGED	CYTOPLASMIQUE	Core
D9Q899_CORP1	NADH dehydrogenase erium p	15916.2	22	1.46228	0.548224	0.38	0.06	0.81	0.03	1.19	0.03	1	UNCHANGED	PSE	Core
D9Q8A3_CORP1	Protein yceI erium pseudot	1175.13	9	1.64872	0.721348	0.5	0.25	0.76	0.12	1.24	0.12	1	UNCHANGED	SECRETED	Core
D9Q8A5_CORP1	Putative uncharacterized protein	24085.2	9	0.637628	-0.649213	-0.45	0.17	1.22	0.08	0.78	0.08	0	UNCHANGED	CYTOPLASMIQUE	Core
D9Q8A6_CORP1	Polyprenol phosphate mannose synthase d	6440.15	16	0.631284	-0.66364	-0.46	0.12	1.23	0.06	0.77	0.06	0	UNCHANGED	CYTOPLASMIQUE	Core
D9Q8B0_CORP1	Precorrin 3B synthase eriu	3910.99	16	0.683861	-0.548224	-0.38	0.13	1.19	0.06	0.81	0.06	0	UNCHANGED	CYTOPLASMIQUE	Core
D9Q8B1_CORP1	Precorrin 8X methyl mutase ynebac	18309.5	12	1.19722	0.259685	0.18	0.17	0.91	0.08	1.09	0.08	0.97	UNCHANGED	CYTOPLASMIQUE	Core
D9Q8B3_CORP1	Precorrin 6A reductase eri	4365.72	12	0.810584	-0.302966	-0.21	0.18	1.1	0.09	0.9	0.09	0.02	UNCHANGED	CYTOPLASMIQUE	Core
D9Q8B7_CORP1	Dipeptidase pepE erium pse	2304.02	16.5	1.61607	0.692494	0.48	0.31	0.76	0.15	1.24	0.15	1	UNCHANGED	CYTOPLASMIQUE	Core
D9Q8C3_CORP1	Pup protein ligase erium	751.44	21	1.39097	0.476089	0.33	0.22	0.84	0.11	1.16	0.11	1	UNCHANGED	CYTOPLASMIQUE	Core
D9Q8C7_CORP1	SAM dependent methyltransferase involve	3413.62	15	0.625002	-0.678067	-0.47	0.13	1.23	0.06	0.77	0.06	0	UNCHANGED	CYTOPLASMIQUE	Core
D9Q8C8_CORP1	M18 family aminopeptidase	5595.5	17	0.843665	-0.245258	-0.17	0.16	1.08	0.08	0.92	0.08	0.03	UNCHANGED	CYTOPLASMIQUE	Core
D9Q8D1_CORP1	Formate tetrahydrofolate ligase	7887.69	23	0.657047	-0.605932	-0.42	0.1	1.21	0.05	0.79	0.05	0	UNCHANGED	CYTOPLASMIQUE	Core
D9Q8D3_CORP1	Anaerobic C4 dicarboxylate transporter	1337.88	7	0.771052	-0.375101	-0.26	0.24	1.13	0.12	0.87	0.12	0.03	UNCHANGED	MEMBRANE	Shared
D9Q8D4_CORP1	ATP phosphoribosyltransferase yne	3869.42	17	1.30996	0.389528	0.27	0.21	0.87	0.1	1.13	0.1	1	UNCHANGED	CYTOPLASMIQUE	Core
D9Q8D9_CORP1	L cysteine 1D myo inositol 2 amino 2 de	2452.75	15.5	0.57695	-0.793482	-0.55	0.17	1.27	0.08	0.73	0.08	0	UNCHANGED	CYTOPLASMIQUE	Shared
D9Q8E3_CORP1	Dihydroorotate dehydrogenase quinone	3379.43	13.5	0.631284	-0.66364	-0.46	0.13	1.23	0.06	0.77	0.06	0	UNCHANGED	CYTOPLASMIQUE	Shared
D9Q8E6_CORP1	Phosphatidylethanolamine binding protei	5928.27	6.5	0.582748	-0.779055	-0.54	0.23	1.26	0.11	0.74	0.11	0	UNCHANGED	CYTOPLASMIQUE	Shared
D9Q8E8_CORP1	Dihydroxyacetone kinase family protein	10944.5	15	0.878095	-0.18755	-0.13	0.16	1.06	0.08	0.94	0.08	0.04	UNCHANGED	PSE	Core
D9Q8E9_CORP1	Dihydroxyacetone kinase subununit OS Co	2233.25	7	0.826959	-0.274112	-0.19	0.21	1.09	0.1	0.91	0.1	0.05	UNCHANGED	CYTOPLASMIQUE	Core
D9Q8F3_CORP1	Arginine ornithine transport system ATP	1479.63	15.5	1.69893	0.764628	0.53	0.21	0.74	0.1	1.26	0.1	1	UNCHANGED	CYTOPLASMIQUE	Core
D9Q8F4_CORP1	Methylmalonyl CoA mutase large subunit	5379.42	27	1.49182	0.577078	0.4	0.11	0.8	0.05	1.2	0.05	1	UNCHANGED	CYTOPLASMIQUE	Core
D9Q8F5_CORP1	Methylmalonyl CoA mutase small subunit	13427.8	24	1.13883	0.18755	0.13	0.1	0.94	0.05	1.06	0.05	0.99	UNCHANGED	CYTOPLASMIQUE	Core
D9Q8G2_CORP1	Ferrochelatase erium pseud	739.51	14	0.794534	-0.33182	-0.23	0.23	1.11	0.11	0.89	0.11	0.03	UNCHANGED	CYTOPLASMIQUE	Core
D9Q8G5_CORP1	Aconitate hydratase erium	24923	42	0.755784	-0.403955	-0.28	0.05	1.14	0.02	0.86	0.02	0	UNCHANGED	CYTOPLASMIQUE	Shared
D9Q8G6_CORP1	HTH type transcriptional repressor AcnR	1202.19	12.5	2.117	1.08202	0.75	0.29	0.65	0.13	1.35	0.13	1	UNCHANGED	CYTOPLASMIQUE	Core
D9Q8G7_CORP1	Glutamine amidotransferase class I OS C	1662.95	7.5	0.66365	-0.591505	-0.41	0.29	1.2	0.14	0.8	0.14	0	UNCHANGED	CYTOPLASMIQUE	Core
D9Q8G8_CORP1	UPF0237 protein Cp1002 1078 yneba	21744.2	2.5	0.677057	-0.562651	-0.39	0.35	1.19	0.16	0.81	0.16	0.01	UNCHANGED	CYTOPLASMIQUE	Core
D9Q8G9_CORP1	UPF0210 protein Cp1002 1079 yneba	5707.24	19.5	1.1853	0.245258	0.17	0.16	0.92	0.08	1.08	0.08	0.98	UNCHANGED	CYTOPLASMIQUE	Core
D9Q8H7_CORP1	Cysteine desulfurase erium	9689.63	20	0.697676	-0.51937	-0.36	0.13	1.18	0.06	0.82	0.06	0	UNCHANGED	CYTOPLASMIQUE	Core
D9Q8H8_CORP1	FeS assembly ATPase SufC e	17070.4	11.5	0.683861	-0.548224	-0.38	0.12	1.19	0.06	0.81	0.06	0	UNCHANGED	CYTOPLASMIQUE	Core
D9Q8H9_CORP1	FeS cluster assembly protein SufD OS Co	27431.5	21	1.32313	0.403955	0.28	0.1	0.86	0.05	1.14	0.05	1	UNCHANGED	CYTOPLASMIQUE	Core
D9Q8I0_CORP1	FeS cluster assembly protein sufB OS Co	10542.6	26	0.718924	-0.476089	-0.33	0.28	1.16	0.13	0.84	0.13	0.02	UNCHANGED	CYTOPLASMIQUE	Core
D9Q8I7_CORP1	Transketolase erium pseudo	6636.6	35.5	0.726149	-0.461662	-0.32	0.07	1.16	0.04	0.84	0.04	0	UNCHANGED	CYTOPLASMIQUE	Core
D9Q8I9_CORP1	Glucose 6 phosphate 1 dehydrogenase OS	4151.23	24	0.625002	-0.678067	-0.47	0.1	1.23	0.05	0.77	0.05	0	UNCHANGED	CYTOPLASMIQUE	Core
D9Q8J0_CORP1	OxPP cycle protein opcA er	7522.19	18	0.690734	-0.533797	-0.37	0.1	1.18	0.05	0.82	0.05	0	UNCHANGED	CYTOPLASMIQUE	Core
D9Q8J1_CORP1	6 phosphogluconolactonase	5515	14	0.491644	-1.02431	-0.71	0.13	1.34	0.06	0.66	0.06	0	UNCHANGED	CYTOPLASMIQUE	Core
D9Q8J3_CORP1	Phosphoenolpyruvate carboxylase y	12781.1	48.5	1.20925	0.274112	0.19	0.06	0.91	0.03	1.09	0.03	1	UNCHANGED	CYTOPLASMIQUE	Core
D9Q8J4_CORP1	Triosephosphate isomerase	69536.7	18	0.895834	-0.158696	-0.11	0.06	1.05	0.03	0.95	0.03	0	UNCHANGED	CYTOPLASMIQUE	Core
D9Q8J5_CORP1	Phosphoglycerate kinase er	36185.1	26.5	1.28403	0.360674	0.25	0.13	0.88	0.06	1.12	0.06	1	UNCHANGED	CYTOPLASMIQUE	Core
D9Q8J6_CORP1	Glyceraldehyde 3 phosphate dehydrogenas	80573.5	22.5	1.07251	0.100989	0.07	0.06	0.96	0.03	1.04	0.03	0.98	UNCHANGED	CYTOPLASMIQUE	Core
D9Q8J7_CORP1	Putative sporulation transcription regu	1183.86	18	0.755784	-0.403955	-0.28	0.31	1.14	0.15	0.86	0.15	0.05	UNCHANGED	CYTOPLASMIQUE	Core
D9Q8J9_CORP1	UPF0042 nucleotide binding protein Cp10	11452.3	21.5	1.20925	0.274112	0.19	0.17	0.9	0.08	1.1	0.08	1	UNCHANGED	CYTOPLASMIQUE	Core
D9Q8K2_CORP1	6 7 dimethyl 8 ribityllumazine synthase	4145.71	7.5	0.486752	-1.03874	-0.72	0.22	1.34	0.1	0.66	0.1	0	UNCHANGED	CYTOPLASMIQUE	Core
D9Q8K4_CORP1	Riboflavin synthase alpha chain y	930.73	6	0.571209	-0.807909	-0.56	0.31	1.27	0.14	0.73	0.14	0	UNCHANGED	CYTOPLASMIQUE	Core
D9Q8K6_CORP1	Ribulose phosphate 3 epimerase yn	1139.6	7	0.755784	-0.403955	-0.28	0.26	1.14	0.13	0.86	0.13	0.01	UNCHANGED	CYTOPLASMIQUE	Core
D9Q8K7_CORP1	Ribosomal RNA small subunit methyltrans	3936.59	20.5	1.10517	0.14427	0.1	0.1	0.95	0.05	1.05	0.05	0.95	UNCHANGED	CYTOPLASMIQUE	Core
D9Q8K9_CORP1	Peptide deformylase erium	1395.17	7	1.80399	0.85119	0.59	0.51	0.72	0.22	1.28	0.22	1	UNCHANGED	CYTOPLASMIQUE	Core
D9Q8L1_CORP1	S adenosylmethionine synthase yne	1988.09	20	1.1853	0.245258	0.17	0.19	0.91	0.09	1.09	0.09	0.96	UNCHANGED	CYTOPLASMIQUE	Core
D9Q8L3_CORP1	DNA directed RNA polymerase subunit ome	10132.8	4.5	0.458406	-1.1253	-0.78	0.25	1.37	0.11	0.63	0.11	0	UNCHANGED	CYTOPLASMIQUE	Core
D9Q8L8_CORP1	Carbamoyl phosphate synthase large chai	4964.02	46	0.843665	-0.245258	-0.17	0.11	1.09	0.05	0.91	0.05	0	UNCHANGED	CYTOPLASMIQUE	Core
D9Q8L9_CORP1	Carbamoyl phosphate synthase small chai	5554.07	15	0.778801	-0.360674	-0.25	0.17	1.12	0.08	0.88	0.08	0	UNCHANGED	CYTOPLASMIQUE	Core
D9Q8M0_CORP1	Dihydroorotase erium pseud	1839.16	24.5	0.657047	-0.605932	-0.42	0.12	1.21	0.06	0.79	0.06	0	UNCHANGED	CYTOPLASMIQUE	Core
D9Q8M1_CORP1	Aspartate carbamoyltransferase yn	371.33	17.5	0.726149	-0.461662	-0.32	0.31	1.16	0.15	0.84	0.15	0.03	UNCHANGED	CYTOPLASMIQUE	Core
D9Q8M2_CORP1	Bifunctional protein PyrR	1082.54	11.5	0.594521	-0.750201	-0.52	0.28	1.25	0.13	0.75	0.13	0	UNCHANGED	CYTOPLASMIQUE	Core
D9Q8M6_CORP1	Elongation factor P erium	30607.4	9.5	0.802519	-0.317393	-0.22	0.09	1.11	0.04	0.89	0.04	0	UNCHANGED	CYTOPLASMIQUE	Core
D9Q8M7_CORP1	Uncharacterized peptidase yqhT Metallo	27446.4	16.5	1.58407	0.66364	0.46	0.12	0.77	0.06	1.23	0.06	1	UNCHANGED	CYTOPLASMIQUE	Shared
D9Q8N1_CORP1	Chorismate synthase erium	2903.82	20.5	1.27125	0.346247	0.24	0.17	0.88	0.09	1.12	0.09	1	UNCHANGED	CYTOPLASMIQUE	Core
D9Q8N8_CORP1	Phosphotransferase enzyme family protei	1499.05	17.5	1.49182	0.577078	0.4	0.17	0.8	0.08	1.2	0.08	1	UNCHANGED	CYTOPLASMIQUE	Core
D9Q8N9_CORP1	Aspartate tRNA ligase eri	8875	29	0.697676	-0.51937	-0.36	0.1	1.18	0.05	0.82	0.05	0	UNCHANGED	CYTOPLASMIQUE	Core
D9Q8P0_CORP1	Zinc metallopeptidase eriu	2123.21	12.5	0.612626	-0.706921	-0.49	0.15	1.24	0.07	0.76	0.07	0	UNCHANGED	PSE	Shared
D9Q8P6_CORP1	L serine dehydratase erium	787.73	13.5	0.778801	-0.360674	-0.25	0.19	1.12	0.09	0.88	0.09	0	UNCHANGED	CYTOPLASMIQUE	Core
D9Q8Q0_CORP1	Histidine tRNA ligase eri	4144.87	28.5	0.843665	-0.245258	-0.17	0.12	1.08	0.06	0.92	0.06	0.01	UNCHANGED	CYTOPLASMIQUE	Core
D9Q8Q2_CORP1	Probable thiol peroxidase	89849.2	9	0.697676	-0.51937	-0.36	0.06	1.18	0.03	0.82	0.03	0	UNCHANGED	CYTOPLASMIQUE	Core
D9Q8Q3_CORP1	Peptidyl prolyl cis trans isomerase B O	6363.67	11	0.755784	-0.403955	-0.28	0.14	1.14	0.07	0.86	0.07	0	UNCHANGED	PSE	Core
D9Q8Q9_CORP1	Protein translocase subunit SecD	1521.09	15.5	1.61607	0.692494	0.48	0.18	0.76	0.09	1.24	0.09	1	UNCHANGED	PSE	Shared
D9Q8R4_CORP1	Probable transcriptional regulatory pro	5667.73	14	0.527292	-0.923325	-0.64	0.23	1.31	0.1	0.69	0.1	0	UNCHANGED	CYTOPLASMIQUE	Core
D9Q8R8_CORP1	6 carboxyhexanoate CoA ligase yn	4618.69	15	0.582748	-0.779055	-0.54	0.15	1.26	0.07	0.74	0.07	0	UNCHANGED	CYTOPLASMIQUE	Core
D9Q8S4_CORP1	Hit Histidine triad family protein OS	2212.25	9.5	0.543351	-0.880044	-0.61	0.22	1.29	0.1	0.71	0.1	0	UNCHANGED	CYTOPLASMIQUE	Core
D9Q8S5_CORP1	Threonine tRNA ligase eri	5451.15	36.5	0.852144	-0.230831	-0.16	0.09	1.08	0.05	0.92	0.05	0	UNCHANGED	CYTOPLASMIQUE	Core
D9Q8S6_CORP1	Dyp type peroxidase family protein OS C	1180.79	24	1.40495	0.490516	0.34	0.26	0.83	0.12	1.17	0.12	0.99	UNCHANGED	CYTOPLASMIQUE	Core
D9Q8S7_CORP1	Lipoprotein erium pseudotu	37673.4	12	1.44773	0.533797	0.37	0.09	0.82	0.04	1.18	0.04	1	UNCHANGED	PSE	Core
D9Q8T2_CORP1	Chlorite dismutase erium p	36674.1	20	1.71601	0.779055	0.54	0.09	0.74	0.04	1.26	0.04	1	UNCHANGED	CYTOPLASMIQUE	Core
D9Q8T3_CORP1	Putative uncharacterized protein	1247.22	7.5	1.69893	0.764628	0.53	0.42	0.74	0.18	1.26	0.18	0.98	UNCHANGED	CYTOPLASMIQUE	Core
D9Q8T5_CORP1	1 deoxy D xylulose 5 phosphate synthase	2183.21	31.5	0.771052	-0.375101	-0.26	0.13	1.13	0.07	0.87	0.07	0	UNCHANGED	CYTOPLASMIQUE	Core
D9Q8T6_CORP1	RNA methyltransferase TrmA family OS C	325.54	13.5	0.532592	-0.908898	-0.63	0.34	1.3	0.15	0.7	0.15	0	UNCHANGED	CYTOPLASMIQUE	Core
D9Q8T8_CORP1	Putative uncharacterized protein	1693.61	11	1.97388	0.981033	0.68	0.24	0.67	0.11	1.33	0.11	1	UNCHANGED	CYTOPLASMIQUE	Core
D9Q8T9_CORP1	Deoxyuridine 5 triphosphate nucleotido	7379.32	8.5	0.501576	-0.99546	-0.69	0.29	1.33	0.12	0.67	0.12	0	UNCHANGED	CYTOPLASMIQUE	Core
D9Q8U0_CORP1	Putative uncharacterized protein	968.42	4	1.58407	0.66364	0.46	0.42	0.78	0.2	1.22	0.2	0.98	UNCHANGED	MEMBRANE	Shared
D9Q8U1_CORP1	Putative uncharacterized protein	1316.34	7	0.463013	-1.11088	-0.77	0.45	1.36	0.19	0.64	0.19	0	UNCHANGED	CYTOPLASMIQUE	Core
D9Q8U2_CORP1	Polyphosphate glucokinase	5342.55	10.5	0.697676	-0.51937	-0.36	0.17	1.18	0.08	0.82	0.08	0	UNCHANGED	CYTOPLASMIQUE	Core
D9Q8U3_CORP1	RNA polymerase sigma factor yneba	3408.18	21.5	1.85893	0.894471	0.62	0.12	0.7	0.05	1.3	0.05	1	UNCHANGED	CYTOPLASMIQUE	Core
D9Q8U6_CORP1	Putative uncharacterized protein	1676.76	7	0.436049	-1.19744	-0.83	0.5	1.39	0.21	0.61	0.21	0.01	UNCHANGED	CYTOPLASMIQUE	Shared
D9Q8V0_CORP1	RNA polymerase sigma factor yneba	1047.88	16	0.677057	-0.562651	-0.39	0.18	1.19	0.09	0.81	0.09	0	UNCHANGED	CYTOPLASMIQUE	Core
D9Q8V1_CORP1	Diphtheria toxin repressor ynebac	45064.5	16.5	1.58407	0.66364	0.46	0.09	0.77	0.04	1.23	0.04	1	UNCHANGED	CYTOPLASMIQUE	Core
D9Q8V2_CORP1	UDP glucose 4 epimerase er	21657	17.5	0.67032	-0.577078	-0.4	0.1	1.2	0.05	0.8	0.05	0	UNCHANGED	CYTOPLASMIQUE	Core
D9Q8V4_CORP1	Proteasome assembly chaperones 2 PAC2	685.43	11	0.496585	-1.00989	-0.7	0.3	1.33	0.13	0.67	0.13	0	UNCHANGED	CYTOPLASMIQUE	Core
D9Q8V5_CORP1	Alkyl hydroperoxide reductase AhpD OS C	80222.6	12.5	1.09417	0.129843	0.09	0.07	0.96	0.03	1.04	0.03	0.99	UNCHANGED	CYTOPLASMIQUE	Core
D9Q8V6_CORP1	Alkyl hydroperoxide reductase subunit C	33130.1	14	1.91554	0.937752	0.65	0.16	0.69	0.07	1.31	0.07	1	UNCHANGED	CYTOPLASMIQUE	Core
D9Q8W0_CORP1	Transcriptional repressor NrdR yn	2214.19	9	1.44773	0.533797	0.37	0.3	0.82	0.14	1.18	0.14	0.99	UNCHANGED	CYTOPLASMIQUE	Shared
D9Q8W3_CORP1	Galactitol utilization operon repressor	10063.7	15	1.20925	0.274112	0.19	0.18	0.91	0.09	1.09	0.09	0.96	UNCHANGED	CYTOPLASMIQUE	Core
D9Q8W4_CORP1	Phosphoenolpyruvate protein phosphotran	27878.1	29	0.852144	-0.230831	-0.16	0.07	1.08	0.04	0.92	0.04	0	UNCHANGED	CYTOPLASMIQUE	Core
D9Q8W9_CORP1	Phosphocarrier protein HPr ynebac	36269.2	3.5	1.39097	0.476089	0.33	0.11	0.84	0.05	1.16	0.05	1	UNCHANGED	CYTOPLASMIQUE	Core
D9Q8X3_CORP1	GTPase HflX erium pseudotu	760.86	22	0.618783	-0.692494	-0.48	0.21	1.23	0.1	0.77	0.1	0	UNCHANGED	CYTOPLASMIQUE	Core
D9Q8X4_CORP1	Putative uncharacterized protein	2408.27	7	0.444858	-1.16858	-0.81	0.33	1.38	0.14	0.62	0.14	0	UNCHANGED	CYTOPLASMIQUE	Core
D9Q8X6_CORP1	Diaminopimelate epimerase	3822.71	9.5	0.637628	-0.649213	-0.45	0.2	1.22	0.09	0.78	0.09	0	UNCHANGED	CYTOPLASMIQUE	Core
D9Q8X8_CORP1	Putative uncharacterized protein	442.34	12	0.71177	-0.490516	-0.34	0.23	1.17	0.11	0.83	0.11	0.01	UNCHANGED	CYTOPLASMIQUE	Core
D9Q8X9_CORP1	Putative uncharacterized protein	28382.2	28	0.810584	-0.302966	-0.21	0.11	1.1	0.06	0.9	0.06	0	UNCHANGED	CYTOPLASMIQUE	Core
D9Q8Y1_CORP1	Dimethylallyl adenosine tRNA methylthi	357.09	21.5	0.548812	-0.865617	-0.6	0.27	1.29	0.12	0.71	0.12	0	UNCHANGED	CYTOPLASMIQUE	Core
D9Q8Y3_CORP1	Protein RecA erium pseudot	10572.1	22.5	0.704688	-0.504943	-0.35	0.1	1.17	0.05	0.83	0.05	0	UNCHANGED	CYTOPLASMIQUE	Core
D9Q8Y8_CORP1	Phage shock protein A IM30 yneb	25919.4	20.5	0.522046	-0.937752	-0.65	0.07	1.32	0.03	0.68	0.03	0	UNCHANGED	CYTOPLASMIQUE	Core
D9Q8Z7_CORP1	Putative uncharacterized protein	338.24	11	0.778801	-0.360674	-0.25	0.25	1.13	0.12	0.87	0.12	0.03	UNCHANGED	CYTOPLASMIQUE	Core
D9Q8Z9_CORP1	Dihydrodipicolinate synthase yneb	7808.15	14	0.740818	-0.432809	-0.3	0.16	1.15	0.08	0.85	0.08	0	UNCHANGED	CYTOPLASMIQUE	Core
D9Q902_CORP1	Polyribonucleotide nucleotidyltransfera	26710.7	44.5	0.683861	-0.548224	-0.38	0.05	1.19	0.03	0.81	0.03	0	UNCHANGED	CYTOPLASMIQUE	Core
D9Q904_CORP1	30S ribosomal protein S15	77045.4	6	1.33643	0.418382	0.29	0.11	0.86	0.05	1.14	0.05	1	UNCHANGED	CYTOPLASMIQUE	Core
D9Q905_CORP1	Pyrimidine specific ribonucleoside hydr	8386.93	9	0.543351	-0.880044	-0.61	0.17	1.29	0.08	0.71	0.08	0	UNCHANGED	CYTOPLASMIQUE	Core
D9Q906_CORP1	Riboflavin biosynthesis protein ribF OS	1142.3	14	0.810584	-0.302966	-0.21	0.15	1.1	0.08	0.9	0.08	0.01	UNCHANGED	CYTOPLASMIQUE	Core
D9Q912_CORP1	Ribosome binding factor A	35736.7	11	0.71177	-0.490516	-0.34	0.14	1.17	0.07	0.83	0.07	0	UNCHANGED	CYTOPLASMIQUE	Core
D9Q913_CORP1	Translation initiation factor IF 2 OS C	10185.6	32	0.794534	-0.33182	-0.23	0.07	1.12	0.04	0.88	0.04	0	UNCHANGED	CYTOPLASMIQUE	Core
D9Q915_CORP1	Transcription elongation protein	3684.88	17	0.718924	-0.476089	-0.33	0.19	1.16	0.09	0.84	0.09	0	UNCHANGED	CYTOPLASMIQUE	Core
D9Q916_CORP1	Ribosome maturation factor RimP y	1112.36	3	0.637628	-0.649213	-0.45	0.31	1.22	0.14	0.78	0.14	0	UNCHANGED	CYTOPLASMIQUE	Core
D9Q918_CORP1	Proline tRNA ligase erium	8226.83	30	0.690734	-0.533797	-0.37	0.11	1.18	0.05	0.82	0.05	0	UNCHANGED	CYTOPLASMIQUE	Shared
D9Q920_CORP1	Uroporphyrinogen III methylase yn	980.03	8	0.537944	-0.894471	-0.62	0.31	1.3	0.14	0.7	0.14	0	UNCHANGED	CYTOPLASMIQUE	Core
D9Q925_CORP1	Cob I yrinic acid a c diamide adenosy	16455.7	14	2.117	1.08202	0.75	0.15	0.64	0.07	1.36	0.07	1	UNCHANGED	CYTOPLASMIQUE	Core
D9Q928_CORP1	Probable malate quinone oxidoreductase	28995.9	29.5	0.810584	-0.302966	-0.21	0.1	1.1	0.05	0.9	0.05	0	UNCHANGED	CYTOPLASMIQUE	Core
D9Q929_CORP1	Mycothione glutathione reductase	7195.19	18	1.20925	0.274112	0.19	0.13	0.91	0.07	1.09	0.07	1	UNCHANGED	CYTOPLASMIQUE	Core
F9Y2X3_CORP1	Invasion associated protein p60 y	7046.85	25	0.657047	-0.605932	-0.42	0.22	1.21	0.1	0.79	0.1	0	UNCHANGED	CYTOPLASMIQUE	Core
GLGE_CORP1	Alpha 1 4 glucan maltose 1 phosphate malt	2644.02	22.5	0.67032	-0.577078	-0.4	0.13	1.2	0.06	0.8	0.06	0	UNCHANGED	CYTOPLASMIQUE	Core
(b) Core-genome analysis of 15 strains of C. pseudotuberculosis: shared = present in two or more strains; core = present in 15 strains of C. pseudotuberculosis
