# Supplementary material for: Label-free proteomic analysis to confirm the predicted proteome of Corynebacterium pseudotuberculosis under nitrosative stress mediated by nitric oxide
Source: BMC Genomics. 2014 Dec 4;15(1):1065. doi: 10.1186/1471-2164-15-1065 (PMC4289026; doi:10.1186/1471-2164-15-1065)
Supplement: Supplementary file 2 — Additional file 2: Table S2: Unique proteins identified in strain 1002_DETA/NO. (XLSX 21 KB) [file 12864_2014_6867_MOESM2_ESM.xlsx]

## Sheet: Plan1
Table S.2: Unique proteins identified in strain 1002_DETA/NO
Accession Uniprot	Description	Score	Peptides	Average (%)	Subcellular localization	Gene name	Genome (b)
Antibiotic resistance
D9Q376_CORP1	Secreted penicillin-binding protein	203.84	20	26.59	SECRETED	pbpA	Core
D9Q7R4_CORP1	Multiple antibiotic resistance protein marR	3778.88	10	38.81	CYTOPLASMIQUE	marR	Shared
D9Q8Q1_CORP1	Metallo-beta-lactamase superfamily protein	6020.12	9	56.13	CYTOPLASMIQUE	gloB1	Core
D9Q3H2_CORP1	Penicillin-binding protein	315.05	20	29.82	PSE	ftsI	Core
D9Q5J8_CORP1	Penicillin-binding protein A	296.31	7	14.19	SECRETED	pbpB	Core
D9Q642_CORP1	dTDP-glucose 4-6-dehydratase	182.08	17	58.08	CYTOPLASMIQUE	rmlB	Core
Transport and binding proteins
D9Q4N8_CORP1	ABC transporter	1053.23	4	12.65	MEMBRANE	Cp1002_1826	Core
D9Q8R0_CORP1	Preprotein translocase subunit YajC	10072	4	57.66	MEMBRANE	yajC	Core
D9Q6G5_CORP1	Oligopeptide transport ATP-binding protein	392.02	24	28.93	CYTOPLASMIQUE	oppD1	Core
D9Q3X0_CORP1	Oligopeptide transport ATP-binding protein	212.32	24	43.60	CYTOPLASMIQUE	oppDF2	Core
D9Q6I4_CORP1	Maltose transport system permease protein	1034.89	11	18.27	MEMBRANE	malF	Shared
D9Q6N7_CORP1	Methionine import system permease protein metI	1135.08	2	13.33	MEMBRANE	metI	Core
D9Q6H3_CORP1	Serine transporter	160.62	8	14.33	MEMBRANE	sdaC	Core
D9Q575_CORP1	Cation transport protein	9374.4	4	95.52	CYTOPLASMIQUE	Cp1002_2021	Core
D9Q7R2_CORP1	ATP-binding protein	263.4	30	26.43	CYTOPLASMIQUE	Cp1002_0818	Core
D9Q686_CORP1	Cation-transporting P-type ATPase A	96.84	27	24.37	MEMBRANE	ctpA	Core
D9Q4F0_CORP1	Trk system potassium uptake protein trkA	928.08	7	30.05	CYTOPLASMIQUE	trkA	Core
D9Q795_CORP1	Glutamate ABC transporter domain-containing ATP-binding protein	313.06	12	46.16	CYTOPLASMIQUE	gluA	Core
Cell cycle and division
D9Q3G4_CORP1	Cell division protein FtsQ	158.25	11	56.19	SECRETED	ftsQ	Shared
D9Q8Z6_CORP1	DNA translocase	308.68	30	33.90	PSE	ftsK	Shared
Glycolysis pathways
D9Q533_CORP1	Phosphoglycerate mutase	724.72	8	36.2	CYTOPLASMIQUE	pgmB	Core
Lipid metabolism
D9Q4L5_CORP1	Secretory lipase	251.43	8	23.49	SECRETED	lipY	Core
D9Q7S7_CORP1	Long-chain-fatty-acid--CoA ligase	247.87	18	31.94	CYTOPLASMIQUE	lcfA2	Core
Aminoacid metabolism
D9Q481_CORP1	Phosphoserine phosphatase	272.46	18	39.93	CYTOPLASMIQUE	serB1	Core
D9Q5E1_CORP1	Tryptophan synthase alpha chain	826.65	10	61.82	CYTOPLASMIQUE	trpA	Core
Specific metabolic pathways
D9Q527_CORP1	HAD-family hydrolase	298.03	6	12.23	CYTOPLASMIQUE	Cp1002_1972	Core
D9Q6S1_CORP1	Aminobenzoyl-glutamate utilization protein B	319.12	11	29.77	CYTOPLASMIQUE	abgB	Core
D9Q5C7_CORP1	Hypothetical protein	1177.82	8	26.57	CYTOPLASMIQUE	Cp1002_2073	Core
D9Q4N5_CORP1	Acetyltransferase	1406.55	12	45.15	CYTOPLASMIQUE	Cp1002_1823	Core
D9Q4A4_CORP1	DoxX family membrane protein	840.73	5	36.60	MEMBRANE	Cp1002_1689	Shared
D9Q515_CORP1	Membrane-associated phospholipid phosphatase	703.28	9	59.52	MEMBRANE	Cp1002_1960	Shared
D9Q7D1_CORP1	4-diphosphocytidyl-2-C-methyl-D-erythritol kinase	256.05	15	68.33	CYTOPLASMIQUE	ispE
D9Q8M3_CORP1	Epimerase family protein	297.46	29	48.00	CYTOPLASMIQUE	Cp1002_1133	Shared
Cofactors metabolism
D9Q8B5_CORP1	Precorrin-6Y C5 15-methyltransferase	304.34	16	60.54	CYTOPLASMIQUE	cobL	Core
D9Q8L2_CORP1	Coenzyme A biosynthesis bifunctional protein coaBC	197.56	18	56.11	PSE	coaBC	Core
D9Q777_CORP1	Precorrin-6A synthase	263.07	8	41.7	CYTOPLASMIQUE	cobF	Core
D9Q5T9_CORP1	Pyridoxal biosynthesis lyase PdxS	4647.71	9	23.07	CYTOPLASMIQUE	pdxS	Core
D9Q683_CORP1	Uroporphyrinogen-III synthase	271.86	27	37.81	CYTOPLASMIQUE	hemD	Core
D9Q3I0_CORP1	Methylenetetrahydrofolate reductase	298.44	14	29.33	CYTOPLASMIQUE	metF	Shared
D9Q7J9_CORP1	2-dehydropantoate 2-reductase	214.63	9	30.84	CYTOPLASMIQUE	panE	Shared
D9Q809_CORP1	Phosphopantetheine adenylyltransferase	10627.4	11	76.85	CYTOPLASMIQUE	coaD
Starch and sucrose metabolism
D9Q4G7_CORP1	Trehalose-phosphate phosphatase	1711.48	15	69.50	CYTOPLASMIQUE	otsB	Shared
Nucleotide metabolism
D9Q543_CORP1	Cytidine deaminase	1546.79	5	25.32	CYTOPLASMIQUE	cdd	Core
D9Q5W9_CORP1	Purine nucleoside phosphorylase DeoD-type	2107.88	6	22.05	CYTOPLASMIQUE	deoD	Core
D9Q6W3_CORP1	Thymidylate kinase	2939.09	9	29.12	CYTOPLASMIQUE	tmK	Core
D9Q5E9_CORP1	MutT/NUDIX family protein	197.7	11	26.77	CYTOPLASMIQUE	Cp1002_2096	Core
D9Q7V0_CORP1	NUDIX hydrolase	46.36	13	48.13	CYTOPLASMIQUE	Cp1002_0857	Core
Oxidative phosphorylation
D9Q486_CORP1	Cytochrome C oxidase polypeptide I	254.49	8	16.75	MEMBRANE	ctaD	Core
D9Q650_CORP1	Succinate dehydrogenase cytochrome b556 subunit	113.35	4	24.21	MEMBRANE	sdhC	Shared
D9Q3J7_CORP1	Ubiquinol-cytochrome C reductase cytochrome C subunit	180.85	11	24.83	PSE	qcrC	Shared
Iron-sulfur clusters
D9Q8H6_CORP1	NifU		7	49.66	CYTOPLASMIQUE	nifU	Core
DNA Synthesis and repair
D9Q615_CORP1	Endonuclease III	391.57	13	31.53	CYTOPLASMIQUE	ntH	Core
D9Q578_CORP1	Replicative DNA helicase	268.38	21	36.89	CYTOPLASMIQUE	dnaB	Core
D9Q790_CORP1	ATP-dependent DNA helicase pcrA	277.41	26	25.94	CYTOPLASMIQUE	pcrA	Shared
D9Q598_CORP1	Formamidopyrimidine-DNA glycosylase	870.74	10	20.64	CYTOPLASMIQUE	mutM2	Core
D9Q8T4_CORP1	Ribonuclease D	1005.54	13	25.43	CYTOPLASMIQUE	rndD	Core
D9Q8C9_CORP1	RecB family nuclease	2042.19	18	34.81	CYTOPLASMIQUE	recB	Core
D9Q5W8_CORP1	Deoxyribonucleoside regulator	231.78	17	56.41	CYTOPLASMIQUE	deoR	Core
D9Q7M7_CORP1	Glycosyl transferase group 2	729.98	9	32.99	CYTOPLASMIQUE	Cp1002_0782	Core
D9Q679_CORP1	Haloacid dehalogenase-like hydrolase	745.79	13	36.6	CYTOPLASMIQUE	Cp1002_0271	Core
D9Q7Z9_CORP1	7 8-dihydro-8-oxoguanine-triphosphatase	2831.62	15	41.34	CYTOPLASMIQUE	mutT2	Core
D9Q378_CORP1	Zinc metalloprotease	169.5	11	19.18	MEMBRANE	Cp1002_1300	Core
Transcription
D9Q7H8_CORP1	Transcriptional regulator LysR family	7765	10	50.21	CYTOPLASMIQUE	lysR	Core
D9Q889_CORP1	MerR family transcriptional regulator	306.74	6	39.46	CYTOPLASMIQUE	merR	Core
D9Q5B7_CORP1	GntR family regulatory protein	316.21	13	46.51	CYTOPLASMIQUE	Cp1002_2063	Core
D9Q464_CORP1	Two component transcriptional regulator	831.79	10	42.30	CYTOPLASMIQUE	tcsR5	Core
D9Q833_CORP1	rRNA methyltransferase	1425.23	9	41.40	CYTOPLASMIQUE	tsnR	Core
D9Q6Y2_CORP1	Transcription factor WhiB	8629.19	2	34.88	CYTOPLASMIQUE	whiB	Core
D9Q4C3_CORP1	tRNA-dihydrouridine synthase	1299.51	21	57.94	CYTOPLASMIQUE	Cp1002_1708	Core
D9Q3I3_CORP1	Transcription regulator	5081.79	4	27.06	CYTOPLASMIQUE	Cp1002_1408	Core
Translation
D9Q414_CORP1	ATP-dependent Clp protease ATP-binding subunit	265.59	18	37.85	CYTOPLASMIQUE	clpX	Core
D9Q480_CORP1	Ribosomal-protein-alanine acetyltransferase		10	40.91	CYTOPLASMIQUE	Cp1002_1664	Core
D9Q907_CORP1	tRNA pseudouridine synthase B		9	23.76	CYTOPLASMIQUE	truB	Core
Cell Communication
D9Q5B0_CORP1	Two-component system histidine kinase ChrS	204.06	14	23.94	PSE	chrS	Core
D9Q667_CORP1	Signal-transduction histidine kinase senX3	322.78	18	38.83	PSE	senX3	Core
D9Q3R0_CORP1	Low molecular weight protein-tyrosine-phosphatase	5787.31	7	61.96	CYTOPLASMIQUE	ptpA	Core
D9Q7Y7_CORP1	Signal-transduction protein containing cAMP-binding and CBS domains	241.47	19	23.39	CYTOPLASMIQUE	Cp1002_0896	Shared
Detoxification
D9Q5T6_CORP1	Nitric-oxide reductase cytochrome b-containing subunit I	647.29	14	18.52	PSE	norB	Shared
Unknown function
D9Q3F4_CORP1	Hypothetical protein	4172.88	5	32.95	PSE	Cp1002_1379	Core
D9Q420_CORP1	Hypothetical protein	8126.81	6	72.29	CYTOPLASMIQUE	Cp1002_1603	Core
D9Q476_CORP1	Hypothetical protein	3051.72	7	62.36	CYTOPLASMIQUE	Cp1002_1660	Core
D9Q4D8_CORP1	Hypothetical protein	1832.3	6	49.23	CYTOPLASMIQUE	Cp1002_1724	Core
D9Q4I5_CORP1	Hypothetical protein	2502.86	3	48.21	SECRETED	Cp1002_1772	Core
D9Q4N2_CORP1	Hypothetical protein	2396.27	5	26.77	SECRETED	Cp1002_1820	Core
D9Q7J8_CORP1	Hypothetical protein	2659.4	7	22.73	MEMBRANE	Cp1002_0752	Core
D9Q746_CORP1	Hypothetical protein	1017.75	14	55.32	CYTOPLASMIQUE	Cp1002_0598	Shared
D9Q5M4_CORP1	Hypothetical protein	4875.82	4	57.74	CYTOPLASMIQUE	Cp1002_0061	Core
D9Q8R7_CORP1	Hypothetical protein	647.49	9	18.63	MEMBRANE	Cp1002_1178	Core
D9Q7L0_CORP1	Hypothetical protein	4931.36	4	30.50	CYTOPLASMIQUE	Cp1002_0765	Core
D9Q888_CORP1	Hypothetical protein	4291.71	5	38.61	CYTOPLASMIQUE	Cp1002_0998	Core
D9Q8K1_CORP1	Hypothetical protein	451.3	6	36.97	MEMBRANE	Cp1002_1111	Core
D9Q8Q4_CORP1	Hypothetical protein	1402.43	2	27.87	MEMBRANE	Cp1002_1165	Core
D9Q614_CORP1	Hypothetical protein	487.44	4	36.27	MEMBRANE	Cp1002_0206	Shared
D9Q6M6_CORP1	Hypothetical protein	2215.15	7	17.58	PSE	Cp1002_0422	Core
D9Q6Y5_CORP1	Hypothetical protein	1152.17	12	26.6	SECRETED	Cp1002_0536	Core
D9Q5K2_CORP1	Hypothetical protein	182.58	9	40.38	CYTOPLASMIQUE	Cp1002_0536	Core
D9Q7B9_CORP1	Hypothetical protein	707.2	8	16.10	MEMBRANE	Cp1002_0671	Core
Others
D9Q4V8_CORP1	Predicted permease	1703.58	7	22.91	MEMBRANE	Cp1002_1902	Shared
D9Q561_CORP1	Sortase-like protein	704.98	5	18.53	MEMBRANE	srtB	Core
D9Q6X5_CORP1	Ribosome biogenesis GTPase RsgA	1071.38	12	40.08	CYTOPLASMIQUE	rsgA	Core
D9Q3Q1_CORP1	Chad domain-containing protein	313.06	26	48.00	CYTOPLASMIQUE	Cp1002_1482	Core
D9Q893_CORP1	Hemolysin-related protein	102.78	16	21.31	MEMBRANE	tlyC	Core
(b) Core-genome analysis of 15 strains of C. pseudotuberculosis: shared = present in two or more strains; core = present in 15 strains of C. pseudotuberculosis
