# Supplementary material for: Label-free proteomic analysis to confirm the predicted proteome of Corynebacterium pseudotuberculosis under nitrosative stress mediated by nitric oxide
Source: BMC Genomics. 2014 Dec 4;15(1):1065. doi: 10.1186/1471-2164-15-1065 (PMC4289026; doi:10.1186/1471-2164-15-1065)
Supplement: Supplementary file 3 — Additional file 3: Table S3: Unique proteins identified in strain 1002 control condition. (XLSX 14 KB) [file 12864_2014_6867_MOESM3_ESM.xlsx]

## Sheet: Plan1
Table S.3: Unique proteins identified in strain 1002 control condition.
Accession Uniprot	Description	Score	Peptides	Average (%)	Subcellular localization	Gene name
Transport and binding proteins
D9Q5Q5_CORP1	Glycerol uptake facilitator protein	833.04	4	12.06	MEMBRANE	glpF
D9Q885_CORP1	Protein translocase subunit SecA2	324.42	34	30.59	CYTOPLASMIQUE	secA2
D9Q8E7_CORP1	Fructose-specific phosphotransferase enzyme IIA component	1146.12	5	35.81	CYTOPLASMIQUE	dhaM
Detoxification
D9Q778_CORP1	Glutaredoxin	1408.91	5	51.19	CYTOPLASMIQUE	Cp1002_0630
Copper resistance
D9Q8S8_CORP1	Copper resistance protein CopC	486.77	4	36.84	PSE	copC
Cell cycle and division
D9Q3G9_CORP1	Phospho-N-acetylmuramoyl-pentapeptide-transferase	439.72	4	7.1	MEMBRANE	mraY
Cell Communication
D9Q805_CORP1	Dihydroxyacetone kinase 2	343.76	15	26.27	CYTOPLASMIQUE	daK3
DNA synthesis and repair
D9Q6Z1_CORP1	DNA helicase UvrD/REP type	325.47	46	33.61	CYTOPLASMIQUE	uvrD
D9Q8N7_CORP1	Uncharacterized AAA domain-containing protein	437.4	20	30	CYTOPLASMIQUE	Cp1002_1148
Transcription
D9Q4T7_CORP1	Hypothetical protein	706.04	7	16.36	PSE	Cp1002_1878
Specific metabolic pathways
D9Q3C7_CORP1	Inositol monophosphate phosphatase	667.14	7	34.03	CYTOPLASMIQUE	impA
D9Q807_CORP1	Biotin/lipoyl attachment protein	3891.13	5	81.76	CYTOPLASMIQUE	pca
D9Q4H2_CORP1	2-C-methyl-D-erythritol 2 4-cyclodiphosphate synthase	922.78	3	23.58	CYTOPLASMIQUE	ispF
D9Q4P5_CORP1	Acetyltransferase	631.34	8	36.86	CYTOPLASMIQUE	Cp1002_1834
Fructose and mannose metabolism
D9Q396_CORP1	PTS system fructose-specific IIABC component	381.92	19	31.68	PSE	manP
Galactose metabolism
D9Q7Q3_CORP1	Galactokinase	353.55	17	28.38	CYTOPLASMIQUE	galK
Lipid metabolism
D9Q541_CORP1	Glycerophosphoryl diester phosphodiesterase	337.13	9	48.95	CYTOPLASMIQUE	glpQ
Aminoacid metabolism
D9Q5W7_CORP1	2-isopropylmalate synthase	522.9	28	40.37	CYTOPLASMIQUE	leuA
D9Q789_CORP1	Chorismate mutase	854.12	4	44.5	CYTOPLASMIQUE	csm
D9Q6T6_CORP1	Propionyl-CoA carboxylase beta chain 2	446.2	17	31.4	CYTOPLASMIQUE	pccB2
Cofactors metabolism
D9Q5S8_CORP1	Cysteine desulfurase	380.52	13	40.80	CYTOPLASMIQUE	csd
Unknown function
D9Q4G6_CORP1	Hypothetical protein	856.15	7	39.62	PSE	Cp1002_1753
D9Q4Q0_CORP1	Hypothetical protein	591.25	5	65.05	CYTOPLASMIQUE	Cp1002_1840
D9Q509_CORP1	Hypothetical protein	420.14	6	40.85	PSE	Cp1002_1954
D9Q517_CORP1	Hypothetical protein	497.01	18	34.03	PSE	Cp1002_1962
D9Q5Q8_CORP1	Hypothetical protein	1024.86	6	38.33	SECRETED	Cp1002_0096
D9Q763_CORP1	Hypothetical protein	423	6	26.32	SECRETED	Cp1002_0615
D9Q7Q5_CORP1	Hypothetical protein	924.1	7	41.72	PSE	Cp1002_0810
D9Q8Y0_CORP1	Hypothetical protein	324.02	6	17.48	MEMBRANE	Cp1002_1244
D9Q7G5_CORP1	Hypothetical protein	1582.56	3	19.41	MEMBRANE	Cp1002_0719
D9Q8P3_CORP1	Hypothetical protein	436.66	10	32.59	CYTOPLASMIQUE	Cp1002_1154
Others
D9Q3A0_CORP1	Cupin domain-containing protein	462.04	9	28.24	CYTOPLASMIQUE	Cp1002_1323
D9Q8C2_CORP1	Protein pafB	584.23	16	59.12	CYTOPLASMIQUE	pafB
D9Q8G4_CORP1	1-deoxy-D-xylulose-5-phosphate synthase	787.36	4	25.38	PSE	dxs
